# Supplementary material for: Meta-Analysis of the Impact of Far-Red Light on Vegetable Crop Growth and Quality
Source: Plants (Basel). 2024 Sep 6;13(17):2508. doi: 10.3390/plants13172508 (PMC11397353; doi:10.3390/plants13172508)
Supplement: Supplementary file 1 [file plants-13-02508-s001.zip › Supplementary Table S1.xls]

## Sheet: Search query
Search Keywords in Meta-analysis
PUBMED： ((plants[MeSH Terms]) AND (((((Far red[Title/Abstract]) OR (Far-red[Title/Abstract])) OR (Far-red light[Title/Abstract])) OR (Far red light[Title/Abstract])) OR (FR[Title/Abstract]))) AND ((((((((((Growth[Title/Abstract]) OR (Morphology[Title/Abstract])) OR (Biomass[Title/Abstract])) OR (Phytochemical Profiles[Title/Abstract])) OR (Physiological indicators[Title/Abstract])) OR (chlorophyl…
WEB OF SCIENCE (TS=(Plants)) OR TS=(vegetable) AND ((((TS=(Far-red)) OR TS=(Far-red)) OR TS=(Far-red light)) OR TS=(Far red light)) OR TS=(FR) AND (((((((((TS=(Growth)) OR TS=(Morphology)) OR TS=(Biomass)) OR TS=(Phytochemical Profiles))OR TS=(Physiological indicators)) OR TS=(chlorophyll)) OR TS=(Fresh weight)) OR TS=(Dry weight)) OR TS=(leaf area)) OR TS=(photosynthesis) and Preprint Citation I…

## Sheet: Included literature
No.	Author	Year	Title	Type
1	Wenqing Jin1,2	2021	Adding Far-Red to Red-Blue Light-Emitting Diode Light Promotes Yield of Lettuce at Different Planting Densities	Lettuce
2	Dongpil Kim1 and Jung Eek Son1,2*	2022	Adding Far-Red to Red, Blue Supplemental Light-Emitting Diode Interlighting Improved Sweet Pepper Yield but Attenuated Carotenoid Content	red and yellow sweet peppers
3	Yuyao Kong and Krishna Nemali*	2021	Blue and Far-Red Light Affect Area and Number of Individual Leaves to Influence Vegetative Growth and Pigment Synthesis in Lettuce	Lettuce
4	K ̈ oksal Demir *, G ̈ olge Sarıkamıs ̧ , Gamze Çakırer Seyrek	2023	Effect of LED lights on the growth, nutritional quality and glucosinolate content of broccoli, cabbage and radish microgreens	Broccoli, cabbage and radish microgreens
5	Jie Li1,2,3, Tao Wu1,2,3, Ke Huang1,2,3, Yubing Liu1,2,3, Mingyue Liu1,2,3* and Junwei Wang1,2,3*	2021	Effect of LED Spectrum on the Quality and Nitrogen Metabolism of Lettuce Under Recycled Hydroponics	Lettuce
6	Yamin Li , Rui Shi, Haozhao Jiang, Linyuan Wu, Yiting Zhang, Shiwei Song , Wei Su and Houcheng Liu *	2020	End-Of-Day LED Lightings Influence the Leaf Color, Growth and Phytochemicals in Two Cultivars of Lettuce	Lettuce‘Green butter’ ‘Red butter’
7	Yu Hyun Moon 1,†, Myongkyoon Yang 2,† , Ui Jeong Woo 1, Ha Seon Sim 1, Tae Yeon Lee 1, Ha Rang Shin 1, Jung Su Jo 1 and Sung Kyeom Kim 1,*	2023	Evaluation of Growth and Photosynthetic Rate of Cucumber Seedlings Affected by Far-Red Light Using a Semi-Open Chamber and Imaging System	Cucumber
8	Sang Jun Jeong a, Genhua Niu b, Shuyang Zhen a,*	2024	Far-red light and temperature interactively regulate plant growth and morphology of lettuce and basil	lettuce and basil
9	Yongran Jia,1, Theoharis Ouzounisa,1, Sarah Courbierb, Elias Kaisera, Phuong T. Nguyena,2, Henk J. Schoutenc, Richard G.F. Visserc, Ronald Pierikb, Leo F.M. Marcelisa,⁎, Ep Heuvelinka	2019	Far-red radiation increases dry mass partitioning to fruits but reduces Botrytis cinerea resistance in tomato	tomato
10	Sijia Chen, Leo F.M. Marcelis , Ep Heuvelink *	2022	Far-red radiation increases flower and fruit abortion in sweet pepper (Capsicum annuum L.)	sweet pepper
11	Qingwu Meng, Erik S. Runkle⁎	2019	Far-red radiation interacts with relative and absolute blue and red photon flux densities to regulate growth, morphology, and pigmentation of lettuce and basil seedlings	lettuce and basil
12	Yamin Li , Haozhao Jiang , Meifang Gao , Rui He, Xiaojuan Liu, Wei Su and Houcheng Liu *	2023	Far-Red-Light-Induced Morphology Changes, Phytohormone, and Transcriptome Reprogramming of Chinese Kale (Brassica alboglabra Bailey)	Chinese Kale
13	Yongran Ji , Diego Nu ̃ nez Oca ̃ na , Daegeun Choe, Dorthe H. Larsen , Leo F. M. Marcelis and Ep Heuvelink	2020	Far-red radiation stimulates dry mass partitioning to fruits by increasing fruit sink strength in tomato	tomato
14	Xiaojuan Liu, Rui Shi, Meifang Gao, Rui He, Yamin Li and Houcheng Liu*	2023	Growth of tomato and cucumber seedlings under different light environments and their development after transplanting	tomato、cucumber
15	Thitipat Weeplian and Tsair-Bor Yen, Yunn-Shy Ho1	2018	Growth, Development, and Chemical Constituents of Edible Ice Plant (Mesembryanthemum crystallinum L.) Produced under Combinations of Light-emitting Diode Lights	Edible Ice Plant
16	Zhengnan Yan1, Dongxian He1*, Genhua Niu2, Qing Zhou1, Yinghua Qu1	2020	Growth, nutritional quality, and energy use efficiency in two lettuce cultivars as influenced by white plus red versus red plus blue LEDs	Lettuce（Lvdie & Ziya）
17	Nathan J. Eylands 1,* and Neil S. Mattson 2	2023	Influence of Far-Red Intensity during the Seedling Stage on Biomass Production and Photomorphogenic Characteristics in Leafy Greens under Sole-Source Lighting	Lettuce (cv. ‘Rex’, ‘Red Oak’, and ‘Green Grand Rapids’)
18	Ellen Van de Velde1*, Kathy Steppe2 and Marie-Christine Van Labeke1	2023	Leaf morphology, optical characteristics and phytochemical traits of butterhead lettuce affected by increasing the far-red photon flux	butterhead lettuce
19	Jie Zou a, Dimitrios Fanourakis b, Georgios Tsaniklidis c, Ruifeng Cheng a, Qichang Yang a, Tao Li a,*	2021	Lettuce growth, morphology and critical leaf trait responses to far-red light during cultivation are low fluence and obey the reciprocity law	Lettuce
20	Lie Li, Yu-xin Tong, Jun-ling Lu, Yang-mei Li, and Qi-chang Yang	2020	Lettuce Growth, Nutritional Quality, and Energy Use Efficiency as Affected by Red–Blue Light Combined with Different Monochromatic Wavelengths	Lettuce
21	Joshua R. Gerovac and Joshua K. Craver	2016	Light Intensity and Quality from Sole-source Light-emitting Diodes Impact Growth, Morphology, and Nutrient Content of Brassica Microgreens	kohlrabi(Brassica oleracea L. var. gongylodes L.), mizuna (B. rapa L. var. japonica), and mustard [B. juncea (L.) Czern. ‘Garnet Giant’
22	Jie Zoua, Yating Zhanga, Yuqi Zhanga, Zhonghua Bianb, Dimitrios Fanourakisc, Qichang Yanga,⁎, Tao Lia	2019	Morphological and physiological properties of indoor cultivated lettuce in response to additional far-red light	Lettuce
23	Akvilė Viršilėa,Aušra Brazaitytėa,⁎, Viktorija Vaštakaitė-Kairienėa, Julė Jankauskienėa, Jurga Miliauskienėa, Giedrė Samuolienėa, Algirdas Novičkovasb, Pavelas Duchovskisa	2019	Nitrate, nitrite, protein, amino acid contents, and photosynthetic and growth characteristics of tatsoi cultivated under various photon flux densities and spectral light compositions	tatsoi
24	Jun Hyeun Kang a, Hyo In Yoon b, Jaewoo Kim a, Tae In Ahn a,c,*, Jung Eek Son a,c,*	2023	Ray-tracing analysis on the far-red induced light-capturing ability of kale	kale
25	Dorthe H. Larsen1, Ernst J. Woltering1,2, Celine C. S. Nicole3 and Leo F. M. Marcelis1*	2020	Response of Basil Growth and Morphology to Light Intensity and Spectrum in a Vertical Farm	Basil
26	Dongpil Kim1 · Taewon Moon1 · Sungmin Kwon1 · Inha Hwang1 · Jung Eek Son1,2	2023	Supplemental inter-lighting with additional far-red to red and blue light increases the growth and yield of greenhouse sweet peppers (Capsicum annuum L.) in winter	sweet peppers (Capsicum annuum L.)
27	Hye-Ji Kima,*, Teng Yanga, Seunghyun Choia, Yi-Ju Wanga, Meng-Yang Lina, Andrea M. Liceagab	2020	Supplemental intracanopy far-red radiation to red LED light improves fruit quality attributes of greenhouse tomatoes	tomatoes
28	Ji-Hoon Bae1,2, Song-Yi Park1,2, and Myung-Min Oh1,2*	2017	Supplemental Irradiation with Far-red Light-emitting Diodes Improves Growth and Phenolic Contents in Crepidiastrum denticulatum in a Plant Factory with Artificial Lighting	Crepidiastrum denticulatum
29	Yamin Li † , Linyuan Wu †, Haozhao Jiang , Rui He, Shiwei Song , Wei Su and Houcheng Liu *	2021	Supplementary Far-Red and Blue Lights Influence the Biomass and Phytochemical Profiles of Two Lettuce Cultivars in Plant Factory	Lettuce
30	Hyeon Woo Jeong 1, Hye Ri Lee 1, Hyeon Min Kim 2, Hye Min Kim 3, Hee Sung Hwang 4 and Seung Jae Hwang 1,4,5,6,7,	2020	Using Light Quality for Growth Control of Cucumber Seedlings in Closed-Type Plant Production System	Cucumber
31	Rui He, Yiting Zhang , Shiwei Song , Wei Su, Yanwei Hao, Houcheng Liu *	2021	UV-A and FR irradiation improves growth and nutritional properties of lettuce grown in an artificial light plant factory	lettuce(‘Yanzhi’ and ‘Red butter’)
32	Triston Hooks †, Ling Sun ‡, Yun Kong, Joseph Masabni and Genhua Niu *	2022	Adding UVA and Far-Red Light to White LED Affects Growth, Morphology, and Phytochemicals of Indoor-Grown Microgreens	basil, cabbage, kale, and kohlrabi
33	T Hyt ̈ onen PhDa, P Pinho DScb, M Rantanen MSca, S Kariluoto PhDc, A Lampi PhDc, M Edelmann PhDc, K Joensuu MSca, K Kauste MSca, K Mouhu PhDa, V Piironen PhDc, L Halonen DScb and P Elomaa PhDa	2017	Effects of LED light spectra on lettuce growth and nutritional composition	Lettuce
34	Toshio Shibuya, Mizuki Tsuchida, Ryosuke Endo and Yoshiaki Kitaya	2020	Far-red Light Interacts with Plant Density to Change Photosynthate Allocation of Cucumber Seedlings and Their Subsequent Early Growth after Transplanting	Cucumber
35	ber seedlings Toshio Shibuya a,*, Yoshiki Shinto b, Ryosuke Endo a, Yosiaki Kitaya a	2022	Far-red light interacts with wind-induced stress in cucumber seedlings	Cucumber
36	Toshio Shibuya1, Ryosuke Endo, and Yoshiaki Kitaya, Saki Hayashi	2016	Growth Analysis and Photosynthesis Measurements of Cucumber Seedlings Grown under Light with Different Red to Far-red Ratios	Cucumber
37	Jun Liu, Marc W. van Iersel,	2023	Far-red Photons Increase Light Capture but Have Lower Photosynthetic Capacity Than Red Photons	Lactuca sativa
38	Hyunseung Hwang 1,† , Sewoong An 2,† , Byungkwan Lee 1 and Changhoo Chun 1,3,*	2020	Improvement of Growth and Morphology of Vegetable Seedlings with Supplemental Far-Red Enriched LED Lights in a Plant Factory	tomato, red pepper, cucumber, gourd, watermelon and bottle gourd seedlings
39	Ahmad Nizar Harun 1, Robiah Ahmad 2,* , Norliza Mohamed 2 , Abd Rahman Abdul Rahim 2 and Hazilah Mad Kaidi	2021	Morphological and Physiological Responses of Brassica chinensis on Different Far-Red (FR) Light Treatments Using Internet-of-Things (IoT) Technology	Brassica chinensis
40	Paul Kusuma 1,2*† and Bruce Bugbee 2	2023	On the contrasting morphological response to far-red at high and low photon fluxes	Lactuca sativa 'Rex' & Cucumis sativa 'Straight Eight'
41	ZHANG Ya-ting, ZHANG Yu-qi, YANG Qi-chang, LI Tao	2019	Overhead supplemental far-red light stimulates tomato growth under intra-canopy lighting with LEDs	tomato
42	Reeve Legendre and Marc W. van Iersel *	2021	Supplemental Far-Red Light Stimulates Lettuce Growth: Disentangling Morphological and Physiological Effects	Lettuce
43	Hayoung Choi, Seungki Back, Geon Woo Kim, Kyeongseok Lee, Jelli Venkatesh, Hyo Beom Lee, Jin-Kyung Kwon and Byoung-Cheorl Kang*	2023	Development of a speed breeding protocol with flowering gene investigation in pepper (Capsicum annuum)	pepper
44	Pavlos Kalaitzoglou1, Wim van Ieperen1, Jeremy Harbinson1, Maarten van der Meer1, Stavros Martinakos1, Kees Weerheim1, Celine C. S. Nicole2 and Leo F. M. Marcelis1*	2019	Effects of Continuous or End-of-Day Far-Red Light on Tomato Plant Growth, Morphology, Light Absorption, and Fruit Production	tomato
45	Xiaojuan Liu, Rui Shi, Meifang Gao , Rui He, Yamin Li and Houcheng Liu *	2022	Effects of LED Light Quality on the Growth of Pepper (Capsicum spp.) Seedlings and the Development after Transplanting	Pepper
46	Ji Up Park 1,†, Seong Kwang An 2,† and Jongyun Kim 1,*	2023	Far-Red Light Affects Stomatal Opening and Evapotranspiration of Sweet Basil	Sweet Basil
47	Elisa Driesen 1 , Wouter Saeys 1 , Maurice De Proft 1, Arthur Lauwers 2 and Wim Van den Ende 3,	2023	Far-Red Light Mediated Carbohydrate Concentration Changes in Leaves of Sweet Basil, a Stachyose Translocating Plant	Sweet Basil
48	Dongpil Kim,a Inseok Raa and Jung Eek Son	2022	Fruit quality and volatile compounds of greenhouse sweet peppers as affected by the LED spectrum of supplementary interlighting	sweet peppers
49	M.A. Mickensa, M. Torralbaa, S.A. Robinsona, L.E. Spencerb, M.W. Romeyna, G.D. Massaa, R.M. Wheelera,⁎	2019	Growth of red pak choi under red and blue, supplemented white, and artificial sunlight provided by LEDs	red pak choi
50	Duyen T.P. Nguyen, Mizuki Kitayama, Na Lu & Michiko Takagaki	2019	Improving secondary metabolite accumulation, mineral content, and growth of coriander (Coriandrum sativum L.) by regulating light quality in a plant factory	coriander
51	Myung-Jin Lee1,2, Ki-Ho Son1,2, and Myung-Min Oh	2016	Increase in Biomass and Bioactive Compounds in Lettuce under Various Ratios of Red to Far-red LED Light Supplemented with Blue LED Light	Lettuce
52	Rui He, Yamin Li, Shuying Ou, Meifang Gao, Yiting Zhang, Shiwei Song and Houcheng Liu*	2021	Regulation of Growth and Main Health-Promoting Compounds of Chinese Kale Baby-Leaf by UV-A and FR Light	Chinese Kale
53	Onofrio Davide Palmitessa 1,* , Beniamino Leoni 1, Francesco Fabiano Montesano 2 , Francesco Serio 2 , Angelo Signore 1 and Pietro Santamaria 1	2020	Supplementary Far-Red Light Did Not Affect Tomato Plant Growth or Yield under Mediterranean Greenhouse Conditions	Tomato
54	Zhengnan Yan 1,†, Chunling Wang 2,3,†, Zhixin Li 1,†, Xin Li 1, Fei Cheng 1, Duo Lin 1 and Yanjie Yang 1,*	2023	Supplementary White, UV-A, and Far-Red Radiation Differentially Regulates Growth and Nutritional Qualities of Greenhouse Lettuce	Lettuce
55	Shuhao Li1 · Shengxiang Ran1 · Song Yuan1 · Kaizhen Chang1 · Mingxuan Han1 · Fenglin Zhong1	2024	Gibberellin‑mediated far‑red light‑induced leaf expansion in cucumber seedlings	cucumber

## Sheet: data collection
No.	Author	Year	Title	Type	Family	Photoperiod	FR Intensity	R/FR	Light processing （ μmol m−2 s−1）		Add FR （ μmol m−2 s−1）	Treatment's R	Treatment's R/FR	Photoperiod （h）	fresh weight								dry weight								plant height								stem diameter								hypocotyl
									Control	Treatment					Treatment	SE	SD	n	Control	SE	SD	n	Treatment	SE	SD	n	Control	SE	SD	n	Treatment	SE	SD	n	Control	SE	SD	n	Treatment	SE	SD	n	Control	SE	SD	n	Treatment	SE	SD
1	Wenqing Jin1,2	2021	Adding Far-Red to Red-Blue Light-Emitting Diode Light Promotes Yield of Lettuce at Different Planting Densities	Lettuce	10	>16	50-100	2-4	R:B=9:1 Total：220	CK+FR:52	52	198	3.80769	18	57.6	2.35151	5.76	6	40.7	1.66157	4.07	6	4.7	0.191877	0.47	6	2.66	0.108594	0.266	6
2	Wenqing Jin1,3	2021	Adding Far-Red to Red-Blue Light-Emitting Diode Light Promotes Yield of Lettuce at Different Planting Densities	Lettuce	Asteraceae	>16	50-100	2-4	R:B=9:1 Total：220	CK+FR:52	52	198	3.80769	18	59	2.40866	5.9	6	36.6	1.49419	3.66	6	4.16	0.169831	0.416	6	2.43	0.0992043	0.243	6
3	Wenqing Jin1,4	2021	Adding Far-Red to Red-Blue Light-Emitting Diode Light Promotes Yield of Lettuce at Different Planting Densities	Lettuce	Asteraceae	>16	50-100	2-4	R:B=9:1 Total：220	CK+FR:52	52	198	3.80769	18	55	2.24537	5.5	6	35.5	1.44928	3.55	6	3.4	0.138804	0.34	6	2.4	0.0979796	0.24	6
4	Yuyao Kong and Krishna Nemali*	2021	Blue and Far-Red Light Affect Area and Number of Individual Leaves to Influence Vegetative Growth and Pigment Synthesis in Lettuce	Lettuce	Asteraceae	>16	0-50	2-4	R+B=50:50 Total130	R+B+FR=42：42：16	20.8	75	3.60577	24	138.2	7.09	17.3669	6	136.9	7.09	17.3669	6	9	0.52	1.27373	6	8.1	0.52	1.27373	6
5	K ̈ oksal Demir *, G ̈ olge Sarıkamıs ̧ , Gamze Çakırer Seyrek	2023	Effect of LED lights on the growth, nutritional quality and glucosinolate content of broccoli, cabbage and radish microgreens	Broccoli	Brassicaceae	16	50-100	1-2	R:B=1:1 Total：200	CK+FR(1:1:1)	66.6	100	1.5015	16	48	9	25.4558	8	50	5.29	14.9624	8	10.04	2.13	6.02455	8	7.3	0.58	1.64049	8
6	K ̈ oksal Demir *, G ̈ olge Sarıkamıs ̧ , Gamze Çakırer Seyrek	2023	Effect of LED lights on the growth, nutritional quality and glucosinolate content of broccoli, cabbage and radish microgreens	cabbage	Brassicaceae	16	50-100	1-2	R:B=1:1 Total：201	CK+FR(1:1:1)	66.6	100	1.5015	16	43	9.17	25.9367	8	33	4	11.3137	8	11.16	2.37	6.70337	8	8.36	1.62	4.58205	8
7	K ̈ oksal Demir *, G ̈ olge Sarıkamıs ̧ , Gamze Çakırer Seyrek	2023	Effect of LED lights on the growth, nutritional quality and glucosinolate content of broccoli, cabbage and radish microgreens	radish microgreens	Other	16	50-100	1-2	R:B=1:1 Total：202	CK+FR(1:1:1)	66.6	100	1.5015	16	110.67	2.89	8.17415	8	88	6	16.9706	8	12.17	0.32	0.905097	8	8.3	0.65	1.83848	8
8	Yamin Li , Rui Shi, Haozhao Jiang, Linyuan Wu, Yiting Zhang, Shiwei Song , Wei Su and Houcheng Liu *	2020	End-Of-Day LED Lightings Influence the Leaf Color, Growth and Phytochemicals in Two Cultivars of Lettuce	Lettuce‘Red butter’	Asteraceae	EOD	0-50	4-6	W:250	EOD0.5h+FR20	25	137.03	5.4812	0.5	52.5	3.8	10.748	8	39.54	2.6	7.35391	8	2	0.27	0.763675	8	1.67	0.13	0.367696	8
9	Yamin Li , Rui Shi, Haozhao Jiang, Linyuan Wu, Yiting Zhang, Shiwei Song , Wei Su and Houcheng Liu *	2020	End-Of-Day LED Lightings Influence the Leaf Color, Growth and Phytochemicals in Two Cultivars of Lettuce	Lettuce’ ‘ Green butter’	Asteraceae	EOD	0-50	4-6	W:250	EOD0.5h+FR20	25	137.03	5.4812	0.5	81	2.7	7.63675	8	58.23	1.4	3.9598	8	3.2	0.35	0.989949	8	2.26	0.15	0.424264	8
10	Yu Hyun Moon 1,†, Myongkyoon Yang 2,† , Ui Jeong Woo 1, Ha Seon Sim 1, Tae Yeon Lee 1, Ha Rang Shin 1, Jung Su Jo 1 and Sung Kyeom Kim 1,*	2023	Evaluation of Growth and Photosynthetic Rate of Cucumber Seedlings Affected by Far-Red Light Using a Semi-Open Chamber and Imaging System	Cucumber	Cucurbitaceae	16	50-100	1-2	WLED(FR58.2)	WLED(FR126.9)	68(Total126)	126.9	1.15	16	3.55	0.142887	0.35	6	3.05	0.110227	0.27	6	0.56	0.1	0.244949	6	0.55	0.08	0.195959	6	7.06	0.39	0.955301	6	3.28	0.14	0.342929	6	4.17	0.26	0.636867	6	4.11	0.28	0.685857	6
11	Sang Jun Jeong a, Genhua Niu b, Shuyang Zhen a,*	2023	Far-red light and temperature interactively regulate plant growth and morphology of lettuce and basil	lettuce	Asteraceae	12	0-50	>6	B25G25R200	10% FR (B25 G25 R175 FR25)	25	200	8	12	35.69	1.12862	3.569	10	25.31	0.800372	2.531	10	1.35	0.0426907	0.135	10	1.07	0.0338364	0.107	10	6.73	0.212821	0.673	10	4.3	0.135978	0.43	10
12	Sang Jun Jeong a, Genhua Niu b, Shuyang Zhen a,*	2023	Far-red light and temperature interactively regulate plant growth and morphology of lettuce and basil	lettuce	Asteraceae	12	0-50	>6	B25G25R200	10% FR (B25 G25 R175 FR25)	25	200	8	12	45.26	1.43125	4.526	10	43.55	1.37717	4.355	10	1.83	0.0578697	0.183	10	1.77	0.0559723	0.177	10	10.52	0.332672	1.052	10	6.45	0.203967	0.645	10
13	Sang Jun Jeong a, Genhua Niu b, Shuyang Zhen a,*	2023	Far-red light and temperature interactively regulate plant growth and morphology of lettuce and basil	lettuce	Asteraceae	12	0-50	>6	B25G25R200	10% FR (B25 G25 R175 FR25)	25	200	8	12	44.3	1.40089	4.43	10	47.02	1.4869	4.702	10	1.79	0.0566048	0.179	10	2.06	0.0651429	0.206	10	11.55	0.365243	1.155	10	9.67	0.305792	0.967	10
14	Sang Jun Jeong a, Genhua Niu b, Shuyang Zhen a,*	2023	Far-red light and temperature interactively regulate plant growth and morphology of lettuce and basil	lettuce	Asteraceae	12	50-100	2-4	B25G25R200	20% of FR (B25 G25 R150 FR55)	55	200	3.63636	12	31.77	1.00466	3.177	10	25.31	0.800372	2.531	10	1.29	0.0407934	0.129	10	1.07	0.0338364	0.107	10	10.52	0.332672	1.052	10	4.3	0.135978	0.43	10
15	Sang Jun Jeong a, Genhua Niu b, Shuyang Zhen a,*	2023	Far-red light and temperature interactively regulate plant growth and morphology of lettuce and basil	lettuce	Asteraceae	12	50-100	2-4	B25G25R200	20% of FR (B25 G25 R150 FR55)	55	200	3.63636	12	39.86	1.26048	3.986	10	43.55	1.37717	4.355	10	1.61	0.0509127	0.161	10	1.77	0.0559723	0.177	10	11.44	0.361765	1.144	10	6.45	0.203967	0.645	10
16	Sang Jun Jeong a, Genhua Niu b, Shuyang Zhen a,*	2023	Far-red light and temperature interactively regulate plant growth and morphology of lettuce and basil	lettuce	Asteraceae	12	50-100	2-4	B25G25R200	20% of FR (B25 G25 R150 FR55)	55	200	3.63636	12	32.28	1.02078	3.228	10	47.02	1.4869	4.702	10	1.4	0.0442719	0.14	10	2.06	0.0651429	0.206	10	12.36	0.390858	1.236	10	9.67	0.305792	0.967	10
17	Sang Jun Jeong a, Genhua Niu b, Shuyang Zhen a,*	2023	Far-red light and temperature interactively regulate plant growth and morphology of lettuce and basil	basil	Lamiaceae	12	0-50	>6	B25G25R200	10% FR (B25 G25 R175 FR25)	25	200	8	12	6.34	0.200488	0.634	10	4.63	0.146413	0.463	10	0.44	0.013914	0.044	10	0.32	0.0101193	0.032	10	16.03	0.506913	1.603	10	10.24	0.323817	1.024	10
18	Sang Jun Jeong a, Genhua Niu b, Shuyang Zhen a,*	2023	Far-red light and temperature interactively regulate plant growth and morphology of lettuce and basil	basil	Lamiaceae	12	0-50	>6	B25G25R200	10% FR (B25 G25 R175 FR25)	25	200	8	12	15.98	0.505332	1.598	10	13.44	0.42501	1.344	10	1.2	0.0379473	0.12	10	0.97	0.0306741	0.097	10	30.92	0.977776	3.092	10	26.23	0.829465	2.623	10
19	Sang Jun Jeong a, Genhua Niu b, Shuyang Zhen a,*	2023	Far-red light and temperature interactively regulate plant growth and morphology of lettuce and basil	basil	Lamiaceae	12	0-50	>6	B25G25R200	10% FR (B25 G25 R175 FR25)	25	200	8	12	24.82	0.784877	2.482	10	26.47	0.837055	2.647	10	1.84	0.0581859	0.184	10	1.94	0.0613482	0.194	10	39.15	1.23803	3.915	10	38.71	1.22412	3.871	10
20	Sang Jun Jeong a, Genhua Niu b, Shuyang Zhen a,*	2023	Far-red light and temperature interactively regulate plant growth and morphology of lettuce and basil	basil	Lamiaceae	12	50-100	2-4	B25G25R200	20% of FR (B25 G25 R150 FR50)	55	200	3.63636	12	6.65	0.210291	0.665	10	4.63	0.146413	0.463	10	0.48	0.0151789	0.048	10	0.32	0.0101193	0.032	10	13.06	0.412993	1.306	10	10.24	0.323817	1.024	10
21	Sang Jun Jeong a, Genhua Niu b, Shuyang Zhen a,*	2023	Far-red light and temperature interactively regulate plant growth and morphology of lettuce and basil	basil	Lamiaceae	12	50-100	2-4	B25G25R200	20% of FR (B25 G25 R150 FR50)	55	200	3.63636	12	16.4	0.518614	1.64	10	13.44	0.42501	1.344	10	1.31	0.0414258	0.131	10	0.97	0.0306741	0.097	10	15.63	0.494264	1.563	10	26.23	0.829465	2.623	10
22	Sang Jun Jeong a, Genhua Niu b, Shuyang Zhen a,*	2023	Far-red light and temperature interactively regulate plant growth and morphology of lettuce and basil	basil	Lamiaceae	12	50-100	2-4	B25G25R200	20% of FR (B25 G25 R150 FR50)	55	200	3.63636	12	24.04	0.760212	2.404	10	26.47	0.837055	2.647	10	1.85	0.0585021	0.185	10	1.94	0.0613482	0.194	10	16.27	0.514503	1.627	10	38.71	1.22412	3.871	10
23	Yongran Jia,1, Theoharis Ouzounisa,1, Sarah Courbierb, Elias Kaisera, Phuong T. Nguyena,2, Henk J. Schoutenc, Richard G.F. Visserc, Ronald Pierikb, Leo F.M. Marcelisa,⁎, Ep Heuvelinka	2019	Far-red radiation increases dry mass partitioning to fruits but reduces Botrytis cinerea resistance in tomato	tomato	Solanaceae	16	0-50	4-6	R+B (150)	CK+FR(30)	30	140	4.66667	16									207.4	11.9742	20.74	3	193.2	11.1544	19.32	3
24	Yongran Jia,1, Theoharis Ouzounisa,1, Sarah Courbierb, Elias Kaisera, Phuong T. Nguyena,2, Henk J. Schoutenc, Richard G.F. Visserc, Ronald Pierikb, Leo F.M. Marcelisa,⁎, Ep Heuvelinka	2019	Far-red radiation increases dry mass partitioning to fruits but reduces Botrytis cinerea resistance in tomato	tomato	Solanaceae	16	50-100	2-4	R+B (150)	CK+FR(50)	50	140	2.8	16									205.6	11.8703	20.56	3	193.2	11.1544	19.32	3
25	Yongran Jia,1, Theoharis Ouzounisa,1, Sarah Courbierb, Elias Kaisera, Phuong T. Nguyena,2, Henk J. Schoutenc, Richard G.F. Visserc, Ronald Pierikb, Leo F.M. Marcelisa,⁎, Ep Heuvelinka	2019	Far-red radiation increases dry mass partitioning to fruits but reduces Botrytis cinerea resistance in tomato	tomato	Solanaceae	16	0-50	2-4	W(150)	CK+FR(30)	30	90	3	16									234.9	13.562	23.49	3	203.2	11.7318	20.32	3
26	Sijia Chen, Leo F.M. Marcelis , Ep Heuvelink *	2022	Far-red radiation increases flower and fruit abortion in sweet pepper (Capsicum annuum L.)	sweet pepper	Solanaceae	12	50-100	1-2	LED(130)	CK+FR(50)	50	100	2	12									35.18	1.2438	3.518	8	30.13	1.06526	3.013	8	107.09	3.94	11.144	8	66.25	3.94	11.144	8
27	Sijia Chen, Leo F.M. Marcelis , Ep Heuvelink *	2022	Far-red radiation increases flower and fruit abortion in sweet pepper (Capsicum annuum L.)	sweet pepper	Solanaceae	12	50-100	1-2	LED(130)	CK+FR(100)	100	100	1	12									35.78	1.26501	3.578	8	30.13	1.06526	3.013	8	116.09	3.94	11.144	8	66.25	3.94	11.144	8
28	Sijia Chen, Leo F.M. Marcelis , Ep Heuvelink *	2022	Far-red radiation increases flower and fruit abortion in sweet pepper (Capsicum annuum L.)	sweet pepper	Solanaceae	12	0-50	2-4	LED(130)	CK+FR(EOD 30)	30	100	3.33333	12									28.46	1.00621	2.846	8	30.13	1.06526	3.013	8	95.04	3.94	11.144	8	66.25	3.94	11.144	8
29	Qingwu Meng, Erik S. Runkle⁎	2019	Far-red radiation interacts with relative and absolute blue and red photon flux densities to regulate growth, morphology, and pigmentation of lettuce and basil seedlings	lettuce ‘Rex’	Asteraceae	>16	0-50	4-6	B30R150	B30R150FR30	30	150	5	24	0.78	0.015	0.0474342	10	0.74	0.015	0.0474342	10	0.5	0.0158114	0.05	10	0.46	0.0145465	0.046	10																	0.401	0.0126807	0.0401
30	Qingwu Meng, Erik S. Runkle⁎	2019	Far-red radiation interacts with relative and absolute blue and red photon flux densities to regulate growth, morphology, and pigmentation of lettuce and basil seedlings	lettuce ‘Rex’	Asteraceae	>16	0-50	2-4	B90R90	B90R90FR30	30	90	3	24	0.87	0.015	0.0474342	10	0.6	0.015	0.0474342	10	0.54	0.0170763	0.054	10	0.39	0.0123329	0.039	10																	0.439	0.0138824	0.0439
31	Qingwu Meng, Erik S. Runkle⁎	2019	Far-red radiation interacts with relative and absolute blue and red photon flux densities to regulate growth, morphology, and pigmentation of lettuce and basil seedlings	lettuce ‘Cherokee’,	Asteraceae	>16	0-50	4-6	B30R150	B30R150FR30	30	150	5	24	0.86	0.015	0.0474342	10	0.74	0.015	0.0474342	10	0.54	0.0170763	0.054	10	0.46	0.0145465	0.046	10																	0.468	0.0147995	0.0468
32	Qingwu Meng, Erik S. Runkle⁎	2019	Far-red radiation interacts with relative and absolute blue and red photon flux densities to regulate growth, morphology, and pigmentation of lettuce and basil seedlings	lettuce ‘Cherokee’,	Asteraceae	>16	0-50	2-4	B90R90	B90R90FR30	30	90	3	24	0.85	0.015	0.0474342	10	0.57	0.015	0.0474342	10	0.52	0.0164438	0.052	10	0.36	0.0113842	0.036	10																	0.535	0.0169182	0.0535
33	Qingwu Meng, Erik S. Runkle⁎	2019	Far-red radiation interacts with relative and absolute blue and red photon flux densities to regulate growth, morphology, and pigmentation of lettuce and basil seedlings	basil ‘Genovese’	Asteraceae	>16	0-50	2-4	B30R150	B30R150FR30	30	90	3	24	0.34	0.015	0.0474342	10	0.29	0.015	0.0474342	10	0.3	0.00948683	0.03	10	0.26	0.00822192	0.026	10																	1.89	0.059767	0.189
34	Qingwu Meng, Erik S. Runkle⁎	2019	Far-red radiation interacts with relative and absolute blue and red photon flux densities to regulate growth, morphology, and pigmentation of lettuce and basil seedlings	basil ‘Genovese’	Asteraceae	>16	0-50	2-4	B90R90	B90R90FR30	30	90	3	24	0.39	0.015	0.0474342	10	0.3	0.015	0.0474342	10	0.33	0.0104355	0.033	10	0.24	0.00758947	0.024	10																	2.24	0.070835	0.224
35	Yamin Li , Haozhao Jiang , Meifang Gao , Rui He, Xiaojuan Liu, Wei Su and Houcheng Liu *	2023	Far-Red-Light-Induced Morphology Changes, Phytohormone, and Transcriptome Reprogramming of Chinese Kale (Brassica alboglabra Bailey)	Chinese Kale	Brassicaceae	12	0-50	>6	W:250	CK + FR(10)	10	170	12.76	12	71.32	2.83	8.49	9	50.23	3.87	11.61	9	4.43	0.23	0.69	9	3.18	0.3	0.9	9	16.54	0.551333	1.654	9	10.07	0.335667	1.007	9	15.63	0.33	0.99	9	14.13	0.5	1.5	9
36	Yamin Li , Haozhao Jiang , Meifang Gao , Rui He, Xiaojuan Liu, Wei Su and Houcheng Liu *	2023	Far-Red-Light-Induced Morphology Changes, Phytohormone, and Transcriptome Reprogramming of Chinese Kale (Brassica alboglabra Bailey)	Chinese Kale	Brassicaceae	12	0-50	>6	W:250	CK + FR(20)	20	170	7.29	12	76.69	3.92	11.76	9	50.23	3.87	11.61	9	4.3	0.16	0.48	9	3.18	0.3	0.9	9	22.7	0.756667	2.27	9	10.07	0.335667	1.007	9	13.53	0.5	1.5	9	14.13	0.5	1.5	9
37	Xiaojuan Liu, Rui Shi, Meifang Gao, Rui He, Yamin Li and Houcheng Liu*	2023	Growth of tomato and cucumber seedlings under different light environments and their development after transplanting	tomato	Solanaceae	12	0-50	4-6	R:G:B（140:70:45）Total：250	CK+30FR	30	140	4.66667	12	8.048	0.38	1.47173	15	5.59364	0.36	1.39427	15	0.397496	0.02	0.0774597	15	0.377512	0.03	0.11619	15	15.34	0.619677	2.4	15	5.19	0.129099	0.5	15	5.53	0.54043	2.09308	15	4.59	0.33651	1.3033	15	3.42197	0.12617	0.488654
38	Xiaojuan Liu, Rui Shi, Meifang Gao, Rui He, Yamin Li and Houcheng Liu*	2023	Growth of tomato and cucumber seedlings under different light environments and their development after transplanting	tomato	Solanaceae	12	0-50	2-4	R:G:B（110:60:90）Total：260	CK+30FR	30	110	3.66667	12	7.30595	0.37	1.433	15	4.73748	0.32	1.23935	15	0.38998	0.02	0.0774597	15	0.32998	0.02	0.0774597	15	12.8	0.800417	3.1	15	4.41	0.129099	0.5	15	5.49	0.80901	3.13328	15	4.29	0.19785	0.76627	15	3.79191	0.1695	0.656471
39	Xiaojuan Liu, Rui Shi, Meifang Gao, Rui He, Yamin Li and Houcheng Liu*	2023	Growth of tomato and cucumber seedlings under different light environments and their development after transplanting	tomato	Solanaceae	12	0-50	4-6	R:G:B（140:70:45）Total：250	CK+30FR	30	140	4.66667	12	7.8767	0.26	1.00698	15	5.13694	0.48	1.85903	15	0.389996	0.02	0.0774597	15	0.32998	0.03	0.11619	15	16.78	0.139427	0.54	15	5.74	0.0867548	0.336	15	5.62	0.35436	1.37243	15	4.29	0.33322	1.29056	15	4.02312	0.10951	0.42413
40	Xiaojuan Liu, Rui Shi, Meifang Gao, Rui He, Yamin Li and Houcheng Liu*	2023	Growth of tomato and cucumber seedlings under different light environments and their development after transplanting	cucumber	Cucurbitaceae	12	0-50	4-6	R:G:B（140:70:45）Total：250	CK+30FR	30	140	4.66667	12	11.6666	0.47	1.8203	15	5.75343	0.27	1.04571	15	0.804996	0.06	0.232379	15	0.430047	0.02	0.0774597	15	11.92	0.343405	1.33	15	5.3	0.147173	0.57	15	6.22	1.33025	5.15204	15	3.69	0.57026	2.20861	15	4.34682	0.18725	0.725216
41	Xiaojuan Liu, Rui Shi, Meifang Gao, Rui He, Yamin Li and Houcheng Liu*	2023	Growth of tomato and cucumber seedlings under different light environments and their development after transplanting	cucumber	Cucurbitaceae	12	0-50	2-4	R:G:B（110:60:90）Total：260	CK+30FR	30	110	3.66667	12	8.5502	0.48	1.85903	15	4.55476	0.21	0.813327	15	0.560077	0.03	0.11619	15	0.42	0.02	0.0774597	15	11.15	0.217403	0.842	15	2.98	0.0583529	0.226	15	5.32	0.84196	3.2609	15	3.04	0.22682	0.87847	15	3.09827	0.26627	1.03126
42	Xiaojuan Liu, Rui Shi, Meifang Gao, Rui He, Yamin Li and Houcheng Liu*	2023	Growth of tomato and cucumber seedlings under different light environments and their development after transplanting	cucumber	Cucurbitaceae	12	0-50	4-6	R:G:B（140:70:45）Total：250	CK+30FR	30	140	4.66667	12	9.1096	0.45	1.74284	15	5.11419	0.38	1.47173	15	0.514967	0.03	0.11619	15	0.450024	0.04	0.154919	15	15.01	0.206043	0.798	15	4.3	0.099923	0.387	15	5.11	0.79834	3.09196	15	3	0.3872	1.49962	15	2.5896	0.20165	0.780987
43	Thitipat Weeplian and Tsair-Bor Yen, Yunn-Shy Ho1	2018	Growth, Development, and Chemical Constituents of Edible Ice Plant (Mesembryanthemum crystallinum L.) Produced under Combinations of Light-emitting Diode Lights	Edible Ice Plant	Other	12			RW Total215	RW+FR				12	30.99	1.23	3.69	9	36.81	3.74	11.22	9	1.39	0.14	0.42	9	1.48	0.15	0.45	9
44	Thitipat Weeplian and Tsair-Bor Yen, Yunn-Shy Ho1	2018	Growth, Development, and Chemical Constituents of Edible Ice Plant (Mesembryanthemum crystallinum L.) Produced under Combinations of Light-emitting Diode Lights	Edible Ice Plant	Other	12			RB Total215	RB+FR				12	31.17	2.87	8.61	9	28.31	2.04	6.12	9	1.42	0.14	0.42	9	1.13	0.08	0.24	9
45	Thitipat Weeplian and Tsair-Bor Yen, Yunn-Shy Ho1	2018	Growth, Development, and Chemical Constituents of Edible Ice Plant (Mesembryanthemum crystallinum L.) Produced under Combinations of Light-emitting Diode Lights	Edible Ice Plant	Other	12			RW Total215	RW+FR				12	64.88	6.33	18.99	9	96.77	10.56	31.68	9	3.35	0.25	0.75	9	4.03	0.43	1.29	9
46	Thitipat Weeplian and Tsair-Bor Yen, Yunn-Shy Ho1	2018	Growth, Development, and Chemical Constituents of Edible Ice Plant (Mesembryanthemum crystallinum L.) Produced under Combinations of Light-emitting Diode Lights	Edible Ice Plant	Other	12			RB Total215	RB+FR				12	66.83	5.23	15.69	9	67.77	6.34	19.02	9	3.14	0.33	0.99	9	3.18	0.3	0.9	9
47	Zhengnan Yan1, Dongxian He1*, Genhua Niu2, Qing Zhou1, Yinghua Qu1	2020	Growth, nutritional quality, and energy use efficiency in two lettuce cultivars as influenced by white plus red versus red plus blue LEDs	Lettuce（Lvdie）	Asteraceae	16	0-50	>6	R:B = 4.6(Total250)	R:B = 5.6(Total250)+FR(7.6%)	20	221	11.05	16	82.39	11.8	28.904	6	64.61	7.1	17.3914	6	3.73	0.73	1.78813	6	2.79	0.42	1.02879	6
48	Zhengnan Yan1, Dongxian He1*, Genhua Niu2, Qing Zhou1, Yinghua Qu1	2020	Growth, nutritional quality, and energy use efficiency in two lettuce cultivars as influenced by white plus red versus red plus blue LEDs	Lettuce（Ziya）	Asteraceae	16	0-50	>6	R:B = 4.6(Total250)	R:B = 5.6(Total250)+FR(7.6%)	20	221	11.05	16	47.76	4.37	10.7043	6	51.53	4.28	10.4838	6	2.65	0.27	0.661362	6	2.87	0.19	0.465403	6
49	Nathan J. Eylands 1,* and Neil S. Mattson 2	2023	Influence of Far-Red Intensity during the Seedling Stage on Biomass Production and Photomorphogenic Characteristics in Leafy Greens under Sole-Source Lighting	Lettuce (cv. ‘Rex’, ‘Red Oak’, and ‘Green Grand Rapids’)	Asteraceae	16	0-50	>6	W = 295 FR=5	CK+FR(10)	10		6.8	16	0.34	0.0196299	0.034	3	0.29	0.0167432	0.029	3	0.021	0.00121244	0.0021	3	0.02	0.0011547	0.002	3	59.58	10	17.3205	3	53.65	10	17.3205	3									4.61	0.266158	0.461
50	Nathan J. Eylands 1,* and Neil S. Mattson 2	2023	Influence of Far-Red Intensity during the Seedling Stage on Biomass Production and Photomorphogenic Characteristics in Leafy Greens under Sole-Source Lighting	Lettuce (cv. ‘Rex’, ‘Red Oak’, and ‘Green Grand Rapids’)	Asteraceae	16	0-50	2-4	W = 295 FR=5	CK+FR(20)	20		3.3	16	0.37	0.021362	0.037	3	0.29	0.0167432	0.029	3	0.022	0.00127017	0.0022	3	0.02	0.0011547	0.002	3	65.96	10	17.3205	3	53.65	10	17.3205	3									5.27	0.304264	0.527
51	Nathan J. Eylands 1,* and Neil S. Mattson 2	2023	Influence of Far-Red Intensity during the Seedling Stage on Biomass Production and Photomorphogenic Characteristics in Leafy Greens under Sole-Source Lighting	Lettuce (cv. ‘Rex’, ‘Red Oak’, and ‘Green Grand Rapids’)	Asteraceae	16	0-50	2-4	W = 295 FR=5	CK+FR(30)	30		2.1	16	0.39	0.0225167	0.039	3	0.29	0.0167432	0.029	3	0.023	0.00132791	0.0023	3	0.02	0.0011547	0.002	3	72.68	10	17.3205	3	53.65	10	17.3205	3									5.78	0.333708	0.578
52	Nathan J. Eylands 1,* and Neil S. Mattson 2	2023	Influence of Far-Red Intensity during the Seedling Stage on Biomass Production and Photomorphogenic Characteristics in Leafy Greens under Sole-Source Lighting	Lettuce (cv. ‘Rex’, ‘Red Oak’, and ‘Green Grand Rapids’)	Asteraceae	16	0-50	>6	W = 295 FR=5	CK+FR(10)	10		6.8	16	71.32	4.11766	7.132	3	64.53	3.72564	6.453	3	3.87	0.223435	0.387	3	3.56	0.205537	0.356	3	107.2	10	17.3205	3	105.9	10	17.3205	3
53	Nathan J. Eylands 1,* and Neil S. Mattson 2	2023	Influence of Far-Red Intensity during the Seedling Stage on Biomass Production and Photomorphogenic Characteristics in Leafy Greens under Sole-Source Lighting	Lettuce (cv. ‘Rex’, ‘Red Oak’, and ‘Green Grand Rapids’)	Asteraceae	16	0-50	2-4	W = 295 FR=5	CK+FR(20)	20		3.3	16	73.36	4.23544	7.336	3	64.53	3.72564	6.453	3	4.02	0.232095	0.402	3	3.56	0.205537	0.356	3	108.3	10	17.3205	3	105.9	10	17.3205	3
54	Nathan J. Eylands 1,* and Neil S. Mattson 2	2023	Influence of Far-Red Intensity during the Seedling Stage on Biomass Production and Photomorphogenic Characteristics in Leafy Greens under Sole-Source Lighting	Lettuce (cv. ‘Rex’, ‘Red Oak’, and ‘Green Grand Rapids’)	Asteraceae	16	0-50	2-4	W = 295 FR=5	CK+FR(30)	30		2.1	16	75.05	4.33301	7.505	3	64.53	3.72564	6.453	3	4.06	0.234404	0.406	3	3.56	0.205537	0.356	3	109.8	10	17.3205	3	105.9	10	17.3205	3
55	Ellen Van de Velde1*, Kathy Steppe2 and Marie-Christine Van Labeke1	2023	Leaf morphology, optical characteristics and phytochemical traits of butterhead lettuce affected by increasing the far-red photon flux	butterhead lettuce	Asteraceae	16	0-50	>6	R:B=9:1 Total：200	CK+FR(9)	9	180	20	16	27.3	0.9	2.20454	6	26.1	1.8	4.40908	6	1.77	0.03	0.0734847	6	1.7	0.09	0.220454	6
56	Ellen Van de Velde1*, Kathy Steppe2 and Marie-Christine Van Labeke1	2023	Leaf morphology, optical characteristics and phytochemical traits of butterhead lettuce affected by increasing the far-red photon flux	butterhead lettuce	Asteraceae	16	0-50	>6	R:B=9:1 Total：200	CK+FR(18)	18	180	10	16	30.3	2.1	5.14393	6	26.1	1.8	4.40908	6	2.01	0.13	0.318434	6	1.7	0.09	0.220454	6
57	Ellen Van de Velde1*, Kathy Steppe2 and Marie-Christine Van Labeke1	2023	Leaf morphology, optical characteristics and phytochemical traits of butterhead lettuce affected by increasing the far-red photon flux	butterhead lettuce	Asteraceae	16	0-50	4-6	R:B=9:1 Total：200	CK+FR(36)	36	180	5	16	24.6	3.6	8.81816	6	26.1	1.8	4.40908	6	1.53	0.17	0.416413	6	1.7	0.09	0.220454	6
58	Ellen Van de Velde1*, Kathy Steppe2 and Marie-Christine Van Labeke1	2023	Leaf morphology, optical characteristics and phytochemical traits of butterhead lettuce affected by increasing the far-red photon flux	butterhead lettuce	Asteraceae	16	50-100	2-4	R:B=9:1 Total：200	CK+FR(72)	72	180	2.5	16	32.9	2.5	6.12372	6	26.1	1.8	4.40908	6	2.18	0.16	0.391918	6	1.7	0.09	0.220454	6
59	Ellen Van de Velde1*, Kathy Steppe2 and Marie-Christine Van Labeke1	2023	Leaf morphology, optical characteristics and phytochemical traits of butterhead lettuce affected by increasing the far-red photon flux	butterhead lettuce	Asteraceae	16	0-50	>6	R:B=9:1 Total：200	CK+FR(9)	9	180	20	16	59.7	6.8	16.6565	6	58.5	4.6	11.2677	6	3.61	0.34	0.832827	6	3.67	0.14	0.342929	6
60	Ellen Van de Velde1*, Kathy Steppe2 and Marie-Christine Van Labeke1	2023	Leaf morphology, optical characteristics and phytochemical traits of butterhead lettuce affected by increasing the far-red photon flux	butterhead lettuce	Asteraceae	16	0-50	>6	R:B=9:1 Total：200	CK+FR(18)	18	180	10	16	61.1	3.8	9.30806	6	58.5	4.6	11.2677	6	3.82	0.18	0.440908	6	3.67	0.14	0.342929	6
61	Ellen Van de Velde1*, Kathy Steppe2 and Marie-Christine Van Labeke1	2023	Leaf morphology, optical characteristics and phytochemical traits of butterhead lettuce affected by increasing the far-red photon flux	butterhead lettuce	Asteraceae	16	0-50	4-6	R:B=9:1 Total：200	CK+FR(36)	36	180	5	16	66.2	5.8	14.207	6	58.5	4.6	11.2677	6	4.01	0.34	0.832827	6	3.67	0.14	0.342929	6
62	Ellen Van de Velde1*, Kathy Steppe2 and Marie-Christine Van Labeke1	2023	Leaf morphology, optical characteristics and phytochemical traits of butterhead lettuce affected by increasing the far-red photon flux	butterhead lettuce	Asteraceae	16	50-100	2-4	R:B=9:1 Total：200	CK+FR(72)	72	180	2.5	16	79.9	7.8	19.106	6	58.5	4.6	11.2677	6	4.94	0.35	0.857321	6	3.67	0.14	0.342929	6
63	Ellen Van de Velde1*, Kathy Steppe2 and Marie-Christine Van Labeke1	2023	Leaf morphology, optical characteristics and phytochemical traits of butterhead lettuce affected by increasing the far-red photon flux	butterhead lettuce	Asteraceae	16	0-50	>6	R:B=9:1 Total：200	CK+FR(9)	9	180	20	16	137.2	7.1	17.3914	6	127.7	17.1	41.8863	6	8.01	0.35	0.857321	6	7.26	0.7	1.71464	6
64	Ellen Van de Velde1*, Kathy Steppe2 and Marie-Christine Van Labeke1	2023	Leaf morphology, optical characteristics and phytochemical traits of butterhead lettuce affected by increasing the far-red photon flux	butterhead lettuce	Asteraceae	16	0-50	>6	R:B=9:1 Total：200	CK+FR(18)	18	180	10	16	131.7	8.1	19.8409	6	127.7	17.1	41.8863	6	7.79	0.31	0.759342	6	7.26	0.7	1.71464	6
65	Ellen Van de Velde1*, Kathy Steppe2 and Marie-Christine Van Labeke1	2023	Leaf morphology, optical characteristics and phytochemical traits of butterhead lettuce affected by increasing the far-red photon flux	butterhead lettuce	Asteraceae	16	0-50	4-6	R:B=9:1 Total：200	CK+FR(36)	36	180	5	16	133	9.6	23.5151	6	127.7	17.1	41.8863	6	7.84	0.44	1.07778	6	7.26	0.7	1.71464	6
66	Ellen Van de Velde1*, Kathy Steppe2 and Marie-Christine Van Labeke1	2023	Leaf morphology, optical characteristics and phytochemical traits of butterhead lettuce affected by increasing the far-red photon flux	butterhead lettuce	Asteraceae	16	50-100	2-4	R:B=9:1 Total：200	CK+FR(72)	72	180	2.5	16	143.3	14.7	36.0075	6	127.7	17.1	41.8863	6	9.41	0.75	1.83712	6	7.26	0.7	1.71464	6
67	Jie Zou a, Dimitrios Fanourakis b, Georgios Tsaniklidis c, Ruifeng Cheng a, Qichang Yang a, Tao Li a,*	2021	Lettuce growth, morphology and critical leaf trait responses to far-red light during cultivation are low fluence and obey the reciprocity law	Lettuce	Asteraceae	EOD	50-100	2-4	R:B=7:1 Total：200	①CK+FR（FR50、60min）	50	175	3.5	1	40.3	0.8	3.2	16	33.5	1.2	4.8	16	2.59	0.07	0.28	16	2.34	0.1	0.4	16
68	Jie Zou a, Dimitrios Fanourakis b, Georgios Tsaniklidis c, Ruifeng Cheng a, Qichang Yang a, Tao Li a,*	2021	Lettuce growth, morphology and critical leaf trait responses to far-red light during cultivation are low fluence and obey the reciprocity law	Lettuce	Asteraceae	EOD	50-100	2-4	R:B=7:1 Total：200	①CK+FR（FR50、60min）	50	175	3.5	1	46	2.4	9.6	16	33.5	1.2	4.8	16	2.93	1.89	7.56	16	2.34	0.1	0.4	16
69	Jie Zou a, Dimitrios Fanourakis b, Georgios Tsaniklidis c, Ruifeng Cheng a, Qichang Yang a, Tao Li a,*	2021	Lettuce growth, morphology and critical leaf trait responses to far-red light during cultivation are low fluence and obey the reciprocity law	Lettuce	Asteraceae	EOD	0-50	>6	R:B=7:1 Total：200	②CK+FR(15、30、50、75、100--30min)	15	175	11.6667	0.5	42.85	1.07125	4.285	16	34.82	0.8705	3.482	16	2.4	0.06	0.24	16	2.19	0.05475	0.219	16
70	Jie Zou a, Dimitrios Fanourakis b, Georgios Tsaniklidis c, Ruifeng Cheng a, Qichang Yang a, Tao Li a,*	2021	Lettuce growth, morphology and critical leaf trait responses to far-red light during cultivation are low fluence and obey the reciprocity law	Lettuce	Asteraceae	EOD	0-50	4-6	R:B=7:1 Total：200	②CK+FR(15、30、50、75、100--30min)	30	175	5.83333	0.5	44.24	1.106	4.424	16	34.82	0.8705	3.482	16	2.62	0.0655	0.262	16	2.19	0.05475	0.219	16
71	Jie Zou a, Dimitrios Fanourakis b, Georgios Tsaniklidis c, Ruifeng Cheng a, Qichang Yang a, Tao Li a,*	2021	Lettuce growth, morphology and critical leaf trait responses to far-red light during cultivation are low fluence and obey the reciprocity law	Lettuce	Asteraceae	EOD	50-100	2-4	R:B=7:1 Total：200	②CK+FR(15、30、50、75、100--30min)	50	175	3.5	0.5	45.05	1.12625	4.505	16	34.82	0.8705	3.482	16	2.65	0.06625	0.265	16	2.19	0.05475	0.219	16
72	Jie Zou a, Dimitrios Fanourakis b, Georgios Tsaniklidis c, Ruifeng Cheng a, Qichang Yang a, Tao Li a,*	2021	Lettuce growth, morphology and critical leaf trait responses to far-red light during cultivation are low fluence and obey the reciprocity law	Lettuce	Asteraceae	EOD	50-100	2-4	R:B=7:1 Total：200	②CK+FR(15、30、50、75、100--30min)	75	175	2.33333	0.5	44.5	1.1125	4.45	16	34.82	0.8705	3.482	16	2.71	0.06775	0.271	16	2.19	0.05475	0.219	16
73	Jie Zou a, Dimitrios Fanourakis b, Georgios Tsaniklidis c, Ruifeng Cheng a, Qichang Yang a, Tao Li a,*	2021	Lettuce growth, morphology and critical leaf trait responses to far-red light during cultivation are low fluence and obey the reciprocity law	Lettuce	Asteraceae	EOD	50-100	1-2	R:B=7:1 Total：200	②CK+FR(15、30、50、75、100--30min)	100	175	1.75	0.5	46.88	1.172	4.688	16	34.82	0.8705	3.482	16	2.82	0.0705	0.282	16	2.19	0.05475	0.219	16
74	Jie Zou a, Dimitrios Fanourakis b, Georgios Tsaniklidis c, Ruifeng Cheng a, Qichang Yang a, Tao Li a,*	2021	Lettuce growth, morphology and critical leaf trait responses to far-red light during cultivation are low fluence and obey the reciprocity law	Lettuce	Asteraceae	EOD	0-50	>6	R:B=7:1 Total：200	③CK+FR(15*30min （22：00 –22：30）)	15	175	11.6667	0.5	49.5	1.4	5.6	16	39.8	1.1	4.4	16	2.8	0.08	0.32	16	2.3	0.06	0.24	16
75	Jie Zou a, Dimitrios Fanourakis b, Georgios Tsaniklidis c, Ruifeng Cheng a, Qichang Yang a, Tao Li a,*	2021	Lettuce growth, morphology and critical leaf trait responses to far-red light during cultivation are low fluence and obey the reciprocity law	Lettuce	Asteraceae	EOD	0-50	2-4	R:B=7:1 Total：200	③CK+FR(45*10min （22：00–22：10）)	45	175	3.88889	0.166667	47.3	0.8	3.2	16	39.8	1.1	4.4	16	2.72	0.05	0.2	16	2.3	0.06	0.24	16
76	Jie Zou a, Dimitrios Fanourakis b, Georgios Tsaniklidis c, Ruifeng Cheng a, Qichang Yang a, Tao Li a,*	2021	Lettuce growth, morphology and critical leaf trait responses to far-red light during cultivation are low fluence and obey the reciprocity law	Lettuce	Asteraceae	EOD	50-100	1-2	R:B=7:1 Total：200	③CK+FR(90*5min （22：00–22：05）)	90	175	1.94444	0.0833333	48.4	1.3	5.2	16	39.8	1.1	4.4	16	2.74	0.05	0.2	16	2.3	0.06	0.24	16
77	Lie Li, Yu-xin Tong, Jun-ling Lu, Yang-mei Li, and Qi-chang Yang	2020	Lettuce Growth, Nutritional Quality, and Energy Use Efficiency as Affected by Red–Blue Light Combined with Different Monochromatic Wavelengths	Lettuce	Asteraceae	16	50-100	2-4	R:B=4:1 Total：200	R:B:FR = 12:3:5	50	120	2.4	16	101	1.865	5.89765	10	72	4.3523	13.7632	10	4.09	0.38861	1.22889	10	2.82	0.15544	0.491544	10
78	Joshua R. Gerovac and Joshua K. Craver	2016	Light Intensity and Quality from Sole-source Light-emitting Diodes Impact Growth, Morphology, and Nutrient Content of Brassica Microgreens	kohlrabi(Brassica oleracea L. var. gongylodes L.)	Brassicaceae	16	0-50	>6	R：B 87:13 (R87:B13)	R：FR：B 84:7:9 (R84:FR7:B9)	7.35	84	11.4286	16	0.41	0.010869	0.0307422	8	0.38	0.010869	0.0307422	8																									43.23	1.0714	3.03038
79	Joshua R. Gerovac and Joshua K. Craver	2016	Light Intensity and Quality from Sole-source Light-emitting Diodes Impact Growth, Morphology, and Nutrient Content of Brassica Microgreens	kohlrabi(Brassica oleracea L. var. gongylodes L.)	Brassicaceae	16	0-50	4-6	R：B 87:13 (R87:B13)	R：FR：B 84:7:9 (R84:FR7:B9)	14.7	84	5.71429	16	0.38	0.010869	0.0307422	8	0.34	0.010869	0.0307422	8																									33.52	0.8571	2.42424
80	Joshua R. Gerovac and Joshua K. Craver	2016	Light Intensity and Quality from Sole-source Light-emitting Diodes Impact Growth, Morphology, and Nutrient Content of Brassica Microgreens	kohlrabi(Brassica oleracea L. var. gongylodes L.)	Brassicaceae	16	0-50	2-4	R：B 87:13 (R87:B13)	R：FR：B 84:7:9 (R84:FR7:B9)	22	84	3.81818	16	0.41	0.010869	0.0307422	8	0.36	0.010869	0.0307422	8																									29.11	1.0714	3.03038
81	Joshua R. Gerovac and Joshua K. Craver	2016	Light Intensity and Quality from Sole-source Light-emitting Diodes Impact Growth, Morphology, and Nutrient Content of Brassica Microgreens	mizuna (B. rapa L. var. japonica)	Brassicaceae	16	0-50	>6	R：B 87:13 (R87:B13)	R：FR：B 84:7:9 (R84:FR7:B9)	7.35	84	11.4286	16	0.37	0.015218	0.043043	8	0.31	0.015218	0.043043	8																									46.76	1.2857	3.63651
82	Joshua R. Gerovac and Joshua K. Craver	2016	Light Intensity and Quality from Sole-source Light-emitting Diodes Impact Growth, Morphology, and Nutrient Content of Brassica Microgreens	mizuna (B. rapa L. var. japonica)	Brassicaceae	16	0-50	4-6	R：B 87:13 (R87:B13)	R：FR：B 84:7:9 (R84:FR7:B9)	14.7	84	5.71429	16	0.36	0.015218	0.043043	8	0.34	0.015218	0.043043	8																									31.76	1.2857	3.63651
83	Joshua R. Gerovac and Joshua K. Craver	2016	Light Intensity and Quality from Sole-source Light-emitting Diodes Impact Growth, Morphology, and Nutrient Content of Brassica Microgreens	mizuna (B. rapa L. var. japonica)	Brassicaceae	16	0-50	2-4	R：B 87:13 (R87:B13)	R：FR：B 84:7:9 (R84:FR7:B9)	22	84	3.81818	16	0.41	0.015218	0.043043	8	0.38	0.015218	0.043043	8																									24.7	1.0715	3.03066
84	Joshua R. Gerovac and Joshua K. Craver	2016	Light Intensity and Quality from Sole-source Light-emitting Diodes Impact Growth, Morphology, and Nutrient Content of Brassica Microgreens	mustard [B. juncea (L.) Czern. ‘Garnet Giant’	Brassicaceae	16	0-50	>6	R：B 87:13 (R87:B13)	R：FR：B 84:7:9 (R84:FR7:B9)	7.35	84	11.4286	16	0.4	0.028261	0.0799342	8	0.4	0.028261	0.0799342	8																									51.17	0.8571	2.42424
85	Joshua R. Gerovac and Joshua K. Craver	2016	Light Intensity and Quality from Sole-source Light-emitting Diodes Impact Growth, Morphology, and Nutrient Content of Brassica Microgreens	mustard [B. juncea (L.) Czern. ‘Garnet Giant’	Brassicaceae	16	0-50	4-6	R：B 87:13 (R87:B13)	R：FR：B 84:7:9 (R84:FR7:B9)	14.7	84	5.71429	16	0.45	0.028261	0.0799342	8	0.42	0.028261	0.0799342	8																									38.38	1.0715	3.03066
86	Joshua R. Gerovac and Joshua K. Craver	2016	Light Intensity and Quality from Sole-source Light-emitting Diodes Impact Growth, Morphology, and Nutrient Content of Brassica Microgreens	mustard [B. juncea (L.) Czern. ‘Garnet Giant’	Brassicaceae	16	0-50	2-4	R：B 87:13 (R87:B13)	R：FR：B 84:7:9 (R84:FR7:B9)	22	84	3.81818	16	0.5	0.028261	0.0799342	8	0.45	0.028261	0.0799342	8																									33.97	1.0715	3.03066
87	Jie Zoua, Yating Zhanga, Yuqi Zhanga, Zhonghua Bianb, Dimitrios Fanourakisc, Qichang Yanga,⁎, Tao Lia	2019	Morphological and physiological properties of indoor cultivated lettuce in response to additional far-red light	Lettuce	Asteraceae	EOD	50-100	2-4	R:B=7:1 Total：200	傍晚（FR-EOD，1 小时）	50	175	3.5	1
88	Jie Zoua, Yating Zhanga, Yuqi Zhanga, Zhonghua Bianb, Dimitrios Fanourakisc, Qichang Yanga,⁎, Tao Lia	2019	Morphological and physiological properties of indoor cultivated lettuce in response to additional far-red light	Lettuce	Asteraceae	16	50-100	2-4	R:B=7:1 Total：200	白天（FR-Day，16 小时）	50	175	3.5	16
89	Akvilė Viršilėa,Aušra Brazaitytėa,⁎, Viktorija Vaštakaitė-Kairienėa, Julė Jankauskienėa, Jurga Miliauskienėa, Giedrė Samuolienėa, Algirdas Novičkovasb, Pavelas Duchovskisa	2019	Nitrate, nitrite, protein, amino acid contents, and photosynthetic and growth characteristics of tatsoi cultivated under various photon flux densities and spectral light compositions	tatsoi	Brassicaceae	16	0-50	>6	R:B = 9:1（Total300）	R:B:FR = 44:5:1	6	120	20	16	1.03	0.07	0.121244	3	1.37	0.13	0.225167	3	0.1	0.02	0.034641	3	0.15	0.05	0.0866025	3
90	Jun Hyeun Kang a, Hyo In Yoon b, Jaewoo Kim a, Tae In Ahn a,c,*, Jung Eek Son a,c,*	2023	Ray-tracing analysis on the far-red induced light-capturing ability of kale	kale	Brassicaceae	16	0-50	2-4	R:G:B = 12:9:2(Total：240)	CK+FR(30)	30	120	4	16									2.9	0.35	0.857321	6	1.39	0.18	0.440908	6
91	Jun Hyeun Kang a, Hyo In Yoon b, Jaewoo Kim a, Tae In Ahn a,c,*, Jung Eek Son a,c,*	2023	Ray-tracing analysis on the far-red induced light-capturing ability of kale	kale	Brassicaceae	16	>100	0-1	R:G:B = 12:9:2(Total：240)	CK+FR(180)	180	120	0.666667	16									3.35	0.63	1.54318	6	1.39	0.18	0.440908	6
92	Jun Hyeun Kang a, Hyo In Yoon b, Jaewoo Kim a, Tae In Ahn a,c,*, Jung Eek Son a,c,*	2023	Ray-tracing analysis on the far-red induced light-capturing ability of kale	kale	Brassicaceae	16	>100	0-1	R:G:B = 12:9:2(Total：240)	CK+FR(330)	330	120	0.363636	16									3.6	0.76	1.86161	6	1.39	0.18	0.440908	6
93	Dorthe H. Larsen1, Ernst J. Woltering1,2, Celine C. S. Nicole3 and Leo F. M. Marcelis1*	2020	Response of Basil Growth and Morphology to Light Intensity and Spectrum in a Vertical Farm	Basil	Lamiaceae	16	50-100	4-6	R:W300	收获前5d＋FR(50)	50		4.28	16	18.11	1.81	3.13501	3	19.05	1.9	3.2909	3									37.61	2.17141	3.761	3	33.1	1.91103	3.31	3
94	Dorthe H. Larsen1, Ernst J. Woltering1,2, Celine C. S. Nicole3 and Leo F. M. Marcelis1*	2020	Response of Basil Growth and Morphology to Light Intensity and Spectrum in a Vertical Farm	Basil	Lamiaceae	16	50-100	2-4	R:W300	收获前5d＋FR(100)	100		2.12	16	18.24	1.82	3.15233	3	19.05	1.9	3.2909	3									37.61	2.17141	3.761	3	33.1	1.91103	3.31	3
95	Ji-Hoon Bae1,2, Song-Yi Park1,2, and Myung-Min Oh1,2*	2017	Supplemental Irradiation with Far-red Light-emitting Diodes Improves Growth and Phenolic Contents in Crepidiastrum denticulatum in a Plant Factory with Artificial Lighting	Crepidiastrum denticulatum	Other	16	>100	0-1	R:B = 4:1 Total：130	R/FR（0.7）	148	104	0.702703	16	30.3	2.2408	6.33794	8	13.16	1.6599	4.69491	8	3.11	0.24067	0.680718	8	1.71	0.19916	0.56331	8
96	Ji-Hoon Bae1,2, Song-Yi Park1,2, and Myung-Min Oh1,2*	2017	Supplemental Irradiation with Far-red Light-emitting Diodes Improves Growth and Phenolic Contents in Crepidiastrum denticulatum in a Plant Factory with Artificial Lighting	Crepidiastrum denticulatum	Other	16	50-100	1-2	R:B = 4:1 Total：130	R/FR（1.2）	87.5	104	1.18857	16	32.38	3.9002	11.0314	8	13.16	1.6599	4.69491	8	3.27	0.35684	1.0093	8	1.71	0.19916	0.56331	8
97	Ji-Hoon Bae1,2, Song-Yi Park1,2, and Myung-Min Oh1,2*	2017	Supplemental Irradiation with Far-red Light-emitting Diodes Improves Growth and Phenolic Contents in Crepidiastrum denticulatum in a Plant Factory with Artificial Lighting	Crepidiastrum denticulatum	Other	16	0-50	4-6	R:B = 4:1 Total：130	R/FR（4.1）	25.6	104	4.0625	16	16.79	2.3239	6.57298	8	13.16	1.6599	4.69491	8	1.83	0.23238	0.65727	8	1.71	0.19916	0.56331	8
98	Ji-Hoon Bae1,2, Song-Yi Park1,2, and Myung-Min Oh1,2*	2017	Supplemental Irradiation with Far-red Light-emitting Diodes Improves Growth and Phenolic Contents in Crepidiastrum denticulatum in a Plant Factory with Artificial Lighting	Crepidiastrum denticulatum	Other	16	0-50	>6	R:B = 4:1 Total：130	R/FR（8.6）	12.2	104	8.52459	16	13.67	2.8215	7.98041	8	13.16	1.6599	4.69491	8	1.5	0.24902	0.704335	8	1.71	0.19916	0.56331	8
99	Yamin Li † , Linyuan Wu †, Haozhao Jiang , Rui He, Shiwei Song , Wei Su and Houcheng Liu *	2021	Supplementary Far-Red and Blue Lights Influence the Biomass and Phytochemical Profiles of Two Lettuce Cultivars in Plant Factory	Lettuce“Yanzhi”	Asteraceae	10	0-50	>6	W(Total250)	W+FR(10)	10	168.96	12.76	10	77.93	5.82	17.46	9	53.41	1.66	4.98	9	3.15	0.47	1.41	9	2.08	0.17	0.51	9
100	Yamin Li † , Linyuan Wu †, Haozhao Jiang , Rui He, Shiwei Song , Wei Su and Houcheng Liu *	2021	Supplementary Far-Red and Blue Lights Influence the Biomass and Phytochemical Profiles of Two Lettuce Cultivars in Plant Factory	Lettuce“Red Butter”	Asteraceae	10	0-50	>6	W(Total250)	W+FR(10)	10	168.96	12.76	10	97.81	2	6	9	50.65	1.81	5.43	9	3.18	0.23	0.69	9	1.92	0.05	0.15	9
101	Hyeon Woo Jeong 1, Hye Ri Lee 1, Hyeon Min Kim 2, Hye Min Kim 3, Hee Sung Hwang 4 and Seung Jae Hwang 1,4,5,6,7,	2020	Using Light Quality for Growth Control of Cucumber Seedlings in Closed-Type Plant Production System	Cucumber	Cucurbitaceae	12	50-100	1-2	R5B5（Total200）	R:B:Fr = 33:33:33 (R5B5 Fr1),	66.6	66.6	1	12	14.57	1.457	5.64294	15	8.07	0.807	3.1255	15	0.656	0.0169378	0.0656	15	0.616	0.0159051	0.0616	15	35.15	0.7128	2.76066	15	4.12	0.20368	0.788849	15	5.29	0.10316	0.399537	15	4.04	0.15473	0.599267	15	11.68	0.3167	1.22657
102	Hyeon Woo Jeong 1, Hye Ri Lee 1, Hyeon Min Kim 2, Hye Min Kim 3, Hee Sung Hwang 4 and Seung Jae Hwang 1,4,5,6,7,	2020	Using Light Quality for Growth Control of Cucumber Seedlings in Closed-Type Plant Production System	Cucumber	Cucurbitaceae	12	0-50	1-2	R5B5（Total200）	R:B:Fr = 40:40:20 (R5B5 Fr2),	40	80	2	12	13.68	1.368	5.29824	15	8.07	0.807	3.1255	15	0.646	0.0166796	0.0646	15	0.616	0.0159051	0.0616	15	31.02	0.713	2.76144	15	4.12	0.20368	0.788849	15	5.5	0.27507	1.06534	15	4.04	0.15473	0.599267	15	9.87	0.63343	2.45326
103	Hyeon Woo Jeong 1, Hye Ri Lee 1, Hyeon Min Kim 2, Hye Min Kim 3, Hee Sung Hwang 4 and Seung Jae Hwang 1,4,5,6,7,	2020	Using Light Quality for Growth Control of Cucumber Seedlings in Closed-Type Plant Production System	Cucumber	Cucurbitaceae	12	0-50	2-4	R5B5（Total200）	R:B:Fr = 43:43:14 (R5B5 Fr3)	28	86	3.07143	12	11.54	1.154	4.46942	15	8.07	0.807	3.1255	15	0.691	0.0178415	0.0691	15	0.616	0.0159051	0.0616	15	24.6	0.4073	1.57747	15	4.12	0.20368	0.788849	15	5.63	0.15473	0.599267	15	4.04	0.15473	0.599267	15	7.8	0.38709	1.49919
104	Hyeon Woo Jeong 1, Hye Ri Lee 1, Hyeon Min Kim 2, Hye Min Kim 3, Hee Sung Hwang 4 and Seung Jae Hwang 1,4,5,6,7,	2020	Using Light Quality for Growth Control of Cucumber Seedlings in Closed-Type Plant Production System	Cucumber	Cucurbitaceae	12	0-50	1-2	R3B7（Total200）	R:B:Fr = 20:60:20 (R3B7 Fr1),	40	40	1	12	12.64	1.264	4.89545	15	6.34	0.634	2.45547	15	0.662	0.0170928	0.0662	15	0.482	0.0124452	0.0482	15	29.34	0.9168	3.55075	15	4.12	0.20386	0.789546	15	5.53	0.13754	0.53269	15	3.73	0.10315	0.399498	15	11.2	0.3167	1.22657
105	Hyeon Woo Jeong 1, Hye Ri Lee 1, Hyeon Min Kim 2, Hye Min Kim 3, Hee Sung Hwang 4 and Seung Jae Hwang 1,4,5,6,7,	2020	Using Light Quality for Growth Control of Cucumber Seedlings in Closed-Type Plant Production System	Cucumber	Cucurbitaceae	12	0-50	2-4	R3B7（Total200）	R:B:Fr = 27:60:13 (R3B7 Fr2),	26	54	2.07692	12	11.91	1.191	4.61272	15	6.34	0.634	2.45547	15	0.619	0.0159825	0.0619	15	0.482	0.0124452	0.0482	15	26.28	0.9172	3.5523	15	4.12	0.20386	0.789546	15	5.76	0.17192	0.665843	15	3.73	0.10315	0.399498	15	9.87	0.35193	1.36302
106	Hyeon Woo Jeong 1, Hye Ri Lee 1, Hyeon Min Kim 2, Hye Min Kim 3, Hee Sung Hwang 4 and Seung Jae Hwang 1,4,5,6,7,	2020	Using Light Quality for Growth Control of Cucumber Seedlings in Closed-Type Plant Production System	Cucumber	Cucurbitaceae	12	0-50	2-4	R3B7（Total200）	R:B:Fr = 30:60:10 (R3B7 Fr3)	20	60	3	12	12.96	1.296	5.01939	15	6.34	0.634	2.45547	15	0.769	0.0198555	0.0769	15	0.482	0.0124452	0.0482	15	25.98	0.51	1.97522	15	4.12	0.20386	0.789546	15	5.94	0.18911	0.73242	15	3.73	0.10315	0.399498	15	7.59	0.31672	1.22665
107	Rui He, Yiting Zhang , Shiwei Song , Wei Su, Yanwei Hao, Houcheng Liu *	2021	UV-A and FR irradiation improves growth and nutritional properties of lettuce grown in an artificial light plant factory	lettuce(‘Yanzhi’）	Asteraceae	10	50-100	2-4	W(300)	CK+FR(50)	50	138.51	2.53	10	38.24	0.76	1.31636	3	37.49	0.86	1.48956	3	1.83	0.04	0.069282	3	1.81	0.05	0.0866025	3
108	Rui He, Yiting Zhang , Shiwei Song , Wei Su, Yanwei Hao, Houcheng Liu *	2021	UV-A and FR irradiation improves growth and nutritional properties of lettuce grown in an artificial light plant factory	lettuce(‘Red butter’)	Asteraceae	10	50-100	2-4	W(300)	CK+FR(50)	50	138.51	2.53	10	40.14	0.86	1.48956	3	39.72	0.58	1.00459	3	1.66	0.02	0.034641	3	1.64	0.03	0.0519615	3
109	Triston Hooks †, Ling Sun ‡, Yun Kong, Joseph Masabni and Genhua Niu *	2022	Adding UVA and Far-Red Light to White LED Affects Growth, Morphology, and Phytochemicals of Indoor-Grown Microgreens	basil	Lamiaceae	12	0-50	1-2	W(R50)	CK+FR（25）	20	39	1.95	12																	5.614	0.324124	0.5614	3	4.7889	0.276487	0.47889	3
110	Triston Hooks †, Ling Sun ‡, Yun Kong, Joseph Masabni and Genhua Niu *	2022	Adding UVA and Far-Red Light to White LED Affects Growth, Morphology, and Phytochemicals of Indoor-Grown Microgreens	cabbage	Brassicaceae	12	0-50	1-2	W(R50)	CK+FR（25）	20	39	1.95	12																	9.02	0.52077	0.902	3	7.761	0.448082	0.7761	3
111	Triston Hooks †, Ling Sun ‡, Yun Kong, Joseph Masabni and Genhua Niu *	2022	Adding UVA and Far-Red Light to White LED Affects Growth, Morphology, and Phytochemicals of Indoor-Grown Microgreens	kale	Brassicaceae	12	0-50	1-2	W(R50)	CK+FR（25）	20	39	1.95	12																	9.23	0.532894	0.923	3	8.46	0.488438	0.846	3
112	Triston Hooks †, Ling Sun ‡, Yun Kong, Joseph Masabni and Genhua Niu *	2022	Adding UVA and Far-Red Light to White LED Affects Growth, Morphology, and Phytochemicals of Indoor-Grown Microgreens	kohlrabi	Brassicaceae	12	0-50	1-2	W(R50)	CK+FR（25）	20	39	1.95	12	0.85	0.0490748	0.085	3	1.834	0.105886	0.1834	3
113	T Hyt ̈ onen PhDa, P Pinho DScb, M Rantanen MSca, S Kariluoto PhDc, A Lampi PhDc, M Edelmann PhDc, K Joensuu MSca, K Kauste MSca, K Mouhu PhDa, V Piironen PhDc, L Halonen DScb and P Elomaa PhDa	2017	Effects of LED light spectra on lettuce growth and nutritional composition	Lettuce	Asteraceae	>16		4-6	RB(R:FR=76.3)	WWB(R:FR=4.9)			4.9	20	116.66	4.599	17.8119	15	66.56	1.0219	3.9578	15									14.82	0.2336	0.904729	15	11.05	0.1752	0.678547	15
114	Toshio Shibuya, Mizuki Tsuchida, Ryosuke Endo and Yoshiaki Kitaya	2020	Far-red Light Interacts with Plant Density to Change Photosynthate Allocation of Cucumber Seedlings and Their Subsequent Early Growth after Transplanting	Cucumber	Cucurbitaceae	16	>100	1-2	B:G:R=36:20:44(Total300)	R:FR = 1.2(即+FR110)	110	132	1.2	16									266.116	13.223	34.9848	7	180.165	3.306	8.74685	7	99.08	4.9386	13.0663	7	42.66	2.4691	6.53262	7
115	Toshio Shibuya, Mizuki Tsuchida, Ryosuke Endo and Yoshiaki Kitaya	2020	Far-red Light Interacts with Plant Density to Change Photosynthate Allocation of Cucumber Seedlings and Their Subsequent Early Growth after Transplanting	Cucumber	Cucurbitaceae	16	>100	1-2	B:G:R=36:20:44(Total300)	R:FR = 1.2(即+FR110)	110	132	1.2	16									193.388	8.265	21.8671	7	140.496	3.306	8.74685	7	159.633	7.408	19.5997	7	48.165	2.4692	6.53289	7
116	Toshio Shibuya, Mizuki Tsuchida, Ryosuke Endo and Yoshiaki Kitaya	2020	Far-red Light Interacts with Plant Density to Change Photosynthate Allocation of Cucumber Seedlings and Their Subsequent Early Growth after Transplanting	Cucumber	Cucurbitaceae	16	>100	1-2	B:G:R=36:20:44(Total300)	R:FR = 1.2(即+FR110)	110	132	1.2	16									132.231	6.612	17.4937	7	102.479	1.653	4.37343	7	159.633	6.173	16.3322	7	67.4312	2.4692	6.53289	7
117	ber seedlings Toshio Shibuya a,*, Yoshiki Shinto b, Ryosuke Endo a, Yosiaki Kitaya a	2022	Far-red light interacts with wind-induced stress in cucumber seedlings	Cucumber	Cucurbitaceae	16	>100	1-2	RBG:300	CK+FR(110)	110	132	1.2	16									0.278	0.00879113	0.0278	10	0.169	0.00534425	0.0169	10	96.72	3.05855	9.672	10	37.85	1.19692	3.785	10
118	ber seedlings Toshio Shibuya a,*, Yoshiki Shinto b, Ryosuke Endo a, Yosiaki Kitaya a	2022	Far-red light interacts with wind-induced stress in cucumber seedlings	Cucumber	Cucurbitaceae	16	>100	1-2	RBG:300	CK+FR(110)	110	132	1.2	16									0.212	0.00670403	0.0212	10	0.16	0.00505964	0.016	10	85.04	2.6892	8.504	10	38.785	1.22649	3.8785	10
119	Toshio Shibuya1, Ryosuke Endo, and Yoshiaki Kitaya, Saki Hayashi	2016	Growth Analysis and Photosynthesis Measurements of Cucumber Seedlings Grown under Light with Different Red to Far-red Ratios	Cucumber	Cucurbitaceae	16		1-2	Total300 R:FR = 4.3	R:FR = 1.4			1.4	16									0.36	0.00244949	0.006	6	0.291	0.000408248	0.001	6
120	Myung-Jin Lee1,2, So-Young Park1,2, and Myung-Min Oh1,2*	2015	Growth and Cell Division of Lettuce Plants under Various Ratios of Red to Far-red Light-emitting Diodes	lettuce	Asteraceae	16	>100	0-1	R132±7	R/FR(0.7)	188.571	132	0.7	16	26.02	1.301	2.602	4	26.54	1.327	2.654	4	1.05	0.0525	0.105	4	1.08	0.054	0.108	4
121	Myung-Jin Lee1,2, So-Young Park1,2, and Myung-Min Oh1,2*	2015	Growth and Cell Division of Lettuce Plants under Various Ratios of Red to Far-red Light-emitting Diodes	lettuce	Asteraceae	16	>100	1-2	R132±7	R/FR(1.2)	110	132	1.2	16	32.98	1.649	3.298	4	26.54	1.327	2.654	4	1.35	0.0675	0.135	4	1.08	0.054	0.108	4
122	Myung-Jin Lee1,2, So-Young Park1,2, and Myung-Min Oh1,2*	2015	Growth and Cell Division of Lettuce Plants under Various Ratios of Red to Far-red Light-emitting Diodes	lettuce	Asteraceae	16	0-50	4-6	R132±7	R/FR(4.1 )	32.1951	132	4.1	16	24.4	1.22	2.44	4	26.54	1.327	2.654	4	0.97	0.0485	0.097	4	1.08	0.054	0.108	4
123	Myung-Jin Lee1,2, So-Young Park1,2, and Myung-Min Oh1,2*	2015	Growth and Cell Division of Lettuce Plants under Various Ratios of Red to Far-red Light-emitting Diodes	lettuce	Asteraceae	16	0-50	>6	R132±7	R/FR(8.6 )	15.3488	132	8.6	16	30.57	1.5285	3.057	4	26.54	1.327	2.654	4	1.24	0.062	0.124	4	1.08	0.054	0.108	4
124	Hyunseung Hwang 1,† , Sewoong An 2,† , Byungkwan Lee 1 and Changhoo Chun 1,3,*	2020	Improvement of Growth and Morphology of Vegetable Seedlings with Supplemental Far-Red Enriched LED Lights in a Plant Factory	tomato Dotaerangdia	Solanaceae	16		2-4	W5F0（Total200）R:FR=20.75	W5F1			3.06	16																									16.7	0.590434	1.67	8	16.1	0.569221	1.61	8	6.22	0.21991	0.622
125	Hyunseung Hwang 1,† , Sewoong An 2,† , Byungkwan Lee 1 and Changhoo Chun 1,3,*	2020	Improvement of Growth and Morphology of Vegetable Seedlings with Supplemental Far-Red Enriched LED Lights in a Plant Factory	tomato Dotaerangdia	Solanaceae	16		2-4	W5F0（Total200）R:FR=20.75	W5F2			2.34	16																									10.3	0.36416	1.03	8	16.1	0.569221	1.61	8	4.94	0.174655	0.494
126	Hyunseung Hwang 1,† , Sewoong An 2,† , Byungkwan Lee 1 and Changhoo Chun 1,3,*	2020	Improvement of Growth and Morphology of Vegetable Seedlings with Supplemental Far-Red Enriched LED Lights in a Plant Factory	tomato Dotaerangdia	Solanaceae	16		2-4	W5F0（Total200）R:FR=20.75	W5F3			2.02	16																									11.3	0.399515	1.13	8	16.1	0.569221	1.61	8	4.97	0.175716	0.497
127	Hyunseung Hwang 1,† , Sewoong An 2,† , Byungkwan Lee 1 and Changhoo Chun 1,3,*	2020	Improvement of Growth and Morphology of Vegetable Seedlings with Supplemental Far-Red Enriched LED Lights in a Plant Factory	tomato B-blocking	Solanaceae	16		2-4	W5F0（Total200）R:FR=20.75	W5F1			3.06	16																									22.1	0.781353	2.21	8	17.7	0.62579	1.77	8	5.59	0.197636	0.559
128	Hyunseung Hwang 1,† , Sewoong An 2,† , Byungkwan Lee 1 and Changhoo Chun 1,3,*	2020	Improvement of Growth and Morphology of Vegetable Seedlings with Supplemental Far-Red Enriched LED Lights in a Plant Factory	tomato B-blocking	Solanaceae	16		2-4	W5F0（Total200）R:FR=20.75	W5F2			2.34	16																									15.3	0.540937	1.53	8	17.7	0.62579	1.77	8	4.7	0.16617	0.47
129	Hyunseung Hwang 1,† , Sewoong An 2,† , Byungkwan Lee 1 and Changhoo Chun 1,3,*	2020	Improvement of Growth and Morphology of Vegetable Seedlings with Supplemental Far-Red Enriched LED Lights in a Plant Factory	tomato B-blocking	Solanaceae	16		2-4	W5F0（Total200）R:FR=20.75	W5F3			2.02	16																									15.3	0.540937	1.53	8	17.7	0.62579	1.77	8	4.68	0.165463	0.468
130	Hyunseung Hwang 1,† , Sewoong An 2,† , Byungkwan Lee 1 and Changhoo Chun 1,3,*	2020	Improvement of Growth and Morphology of Vegetable Seedlings with Supplemental Far-Red Enriched LED Lights in a Plant Factory	red pepper Shinhong	Solanaceae	16		2-4	W5F0（Total200）R:FR=20.75	W5F1			3.06	16																									10.4	0.367696	1.04	8	7.9	0.279307	0.79	8	5.61	0.198343	0.561
131	Hyunseung Hwang 1,† , Sewoong An 2,† , Byungkwan Lee 1 and Changhoo Chun 1,3,*	2020	Improvement of Growth and Morphology of Vegetable Seedlings with Supplemental Far-Red Enriched LED Lights in a Plant Factory	red pepper Shinhong	Solanaceae	16		2-4	W5F0（Total200）R:FR=20.75	W5F2			2.34	16																									7.1	0.251023	0.71	8	7.9	0.279307	0.79	8	4.86	0.171827	0.486
132	Hyunseung Hwang 1,† , Sewoong An 2,† , Byungkwan Lee 1 and Changhoo Chun 1,3,*	2020	Improvement of Growth and Morphology of Vegetable Seedlings with Supplemental Far-Red Enriched LED Lights in a Plant Factory	red pepper Shinhong	Solanaceae	16		2-4	W5F0（Total200）R:FR=20.75	W5F3			2.02	16																									5.9	0.208597	0.59	8	7.9	0.279307	0.79	8	4.28	0.151321	0.428
133	Hyunseung Hwang 1,† , Sewoong An 2,† , Byungkwan Lee 1 and Changhoo Chun 1,3,*	2020	Improvement of Growth and Morphology of Vegetable Seedlings with Supplemental Far-Red Enriched LED Lights in a Plant Factory	red pepper Tantan	Solanaceae	16		2-4	W5F0（Total200）R:FR=20.75	W5F1			3.06	16																									11.5	0.406586	1.15	8	9.1	0.321734	0.91	8	5.8	0.205061	0.58
134	Hyunseung Hwang 1,† , Sewoong An 2,† , Byungkwan Lee 1 and Changhoo Chun 1,3,*	2020	Improvement of Growth and Morphology of Vegetable Seedlings with Supplemental Far-Red Enriched LED Lights in a Plant Factory	red pepper Tantan	Solanaceae	16		2-4	W5F0（Total200）R:FR=20.75	W5F2			2.34	16																									11	0.388909	1.1	8	9.1	0.321734	0.91	8	5.53	0.195515	0.553
135	Hyunseung Hwang 1,† , Sewoong An 2,† , Byungkwan Lee 1 and Changhoo Chun 1,3,*	2020	Improvement of Growth and Morphology of Vegetable Seedlings with Supplemental Far-Red Enriched LED Lights in a Plant Factory	red pepper Tantan	Solanaceae	16		2-4	W5F0（Total200）R:FR=20.75	W5F3			2.02	16																									9.3	0.328805	0.93	8	9.1	0.321734	0.91	8	4.83	0.170766	0.483
136	Hyunseung Hwang 1,† , Sewoong An 2,† , Byungkwan Lee 1 and Changhoo Chun 1,3,*	2020	Improvement of Growth and Morphology of Vegetable Seedlings with Supplemental Far-Red Enriched LED Lights in a Plant Factory	cucumber	Cucurbitaceae	16		2-4	W5F0（Total200）R:FR=20.75	W5F1			3.06	16	1.91	0.0675287	0.191	8	1.742	0.061589	0.1742	8	0.043	0.00152028	0.0043	8	0.035	0.00123744	0.0035	8									18.5	0.654074	1.85	8	16.7	0.590434	1.67	8	3.53	0.124804	0.353
137	Hyunseung Hwang 1,† , Sewoong An 2,† , Byungkwan Lee 1 and Changhoo Chun 1,3,*	2020	Improvement of Growth and Morphology of Vegetable Seedlings with Supplemental Far-Red Enriched LED Lights in a Plant Factory	cucumber	Cucurbitaceae	16		2-4	W5F0（Total200）R:FR=20.75	W5F2			2.34	16	1.743	0.0616244	0.1743	8	1.742	0.061589	0.1742	8	0.049	0.00173241	0.0049	8	0.035	0.00123744	0.0035	8									23	0.813173	2.3	8	16.7	0.590434	1.67	8	4.59	0.162281	0.459
138	Hyunseung Hwang 1,† , Sewoong An 2,† , Byungkwan Lee 1 and Changhoo Chun 1,3,*	2020	Improvement of Growth and Morphology of Vegetable Seedlings with Supplemental Far-Red Enriched LED Lights in a Plant Factory	cucumber	Cucurbitaceae	16		2-4	W5F0（Total200）R:FR=20.75	W5F3			2.02	16	1.875	0.0662913	0.1875	8	1.742	0.061589	0.1742	8	0.044	0.00155563	0.0044	8	0.035	0.00123744	0.0035	8									19.1	0.675287	1.91	8	16.7	0.590434	1.67	8	3.74	0.132229	0.374
139	Hyunseung Hwang 1,† , Sewoong An 2,† , Byungkwan Lee 1 and Changhoo Chun 1,3,*	2020	Improvement of Growth and Morphology of Vegetable Seedlings with Supplemental Far-Red Enriched LED Lights in a Plant Factory	Gourd	Cucurbitaceae	16		2-4	W5F0（Total200）R:FR=20.75	W5F1			3.06	16	0.876	0.0309713	0.0876	8	0.447	0.0158038	0.0447	8	0.014	0.000494975	0.0014	8	0.014	0.000494975	0.0014	8									29	1.0253	2.9	8	26.7	0.943988	2.67	8	4.75	0.167938	0.475
140	Hyunseung Hwang 1,† , Sewoong An 2,† , Byungkwan Lee 1 and Changhoo Chun 1,3,*	2020	Improvement of Growth and Morphology of Vegetable Seedlings with Supplemental Far-Red Enriched LED Lights in a Plant Factory	Gourd	Cucurbitaceae	16		2-4	W5F0（Total200）R:FR=20.75	W5F2			2.34	16	0.869	0.0307238	0.0869	8	0.447	0.0158038	0.0447	8	0.014	0.000494975	0.0014	8	0.014	0.000494975	0.0014	8									28	0.989949	2.8	8	26.7	0.943988	2.67	8	4.91	0.173595	0.491
141	Hyunseung Hwang 1,† , Sewoong An 2,† , Byungkwan Lee 1 and Changhoo Chun 1,3,*	2020	Improvement of Growth and Morphology of Vegetable Seedlings with Supplemental Far-Red Enriched LED Lights in a Plant Factory	Gourd	Cucurbitaceae	16		2-4	W5F0（Total200）R:FR=20.75	W5F3			2.02	16	1.016	0.035921	0.1016	8	0.447	0.0158038	0.0447	8	0.015	0.00053033	0.0015	8	0.014	0.000494975	0.0014	8									28.6	1.01116	2.86	8	26.7	0.943988	2.67	8	4.57	0.161574	0.457
142	Hyunseung Hwang 1,† , Sewoong An 2,† , Byungkwan Lee 1 and Changhoo Chun 1,3,*	2020	Improvement of Growth and Morphology of Vegetable Seedlings with Supplemental Far-Red Enriched LED Lights in a Plant Factory	Bottle gourd	Cucurbitaceae	16		2-4	W5F0（Total200）R:FR=20.75	W5F1			3.06	16	1.265	0.0447245	0.1265	8	1.167	0.0412597	0.1167	8	0.083	0.00293449	0.0083	8	0.077	0.00272236	0.0077	8									28.3	1.00056	2.83	8	30.9	1.09248	3.09	8	4.27	0.150967	0.427
143	Hyunseung Hwang 1,† , Sewoong An 2,† , Byungkwan Lee 1 and Changhoo Chun 1,3,*	2020	Improvement of Growth and Morphology of Vegetable Seedlings with Supplemental Far-Red Enriched LED Lights in a Plant Factory	Bottle gourd	Cucurbitaceae	16		2-4	W5F0（Total200）R:FR=20.75	W5F2			2.34	16	1.565	0.0553311	0.1565	8	1.167	0.0412597	0.1167	8	0.097	0.00342947	0.0097	8	0.077	0.00272236	0.0077	8									35.9	1.26926	3.59	8	30.9	1.09248	3.09	8	5.4	0.190919	0.54
144	Hyunseung Hwang 1,† , Sewoong An 2,† , Byungkwan Lee 1 and Changhoo Chun 1,3,*	2020	Improvement of Growth and Morphology of Vegetable Seedlings with Supplemental Far-Red Enriched LED Lights in a Plant Factory	Bottle gourd	Cucurbitaceae	16		2-4	W5F0（Total200）R:FR=20.75	W5F3			2.02	16	1.374	0.0485782	0.1374	8	1.167	0.0412597	0.1167	8	0.079	0.00279307	0.0079	8	0.077	0.00272236	0.0077	8									31.3	1.10662	3.13	8	30.9	1.09248	3.09	8	5.14	0.181726	0.514
145	Ahmad Nizar Harun 1, Robiah Ahmad 2,* , Norliza Mohamed 2 , Abd Rahman Abdul Rahim 2 and Hazilah Mad Kaidi	2021	Morphological and Physiological Responses of Brassica chinensis on Different Far-Red (FR) Light Treatments Using Internet-of-Things (IoT) Technology	Brassica chinensis	Brassicaceae	12			R:B = 4:1 Total：100	CK+FR20				12	492.928	17.4276	49.2928	8	390.08	13.7914	39.008	8
146	Paul Kusuma 1,2*† and Bruce Bugbee 2	2023	On the contrasting morphological response to far-red at high and low photon fluxes	Lettuce sativa 'Rex'	Asteraceae	16	0-50	4-6	R:G:B = 4:4:2+FR(2%)Total500	CK+FR(9%)	45	200	4.44444	16									0.69	0.0398372	0.069	3	0.609	0.0351606	0.0609	3
147	Paul Kusuma 1,2*† and Bruce Bugbee 2	2023	On the contrasting morphological response to far-red at high and low photon fluxes	Lettuce sativa 'Rex'	Asteraceae	16	50-100	2-4	R:G:B = 4:4:2+FR(2%)Total500	CK+FR(17%)	85	200	2.35294	16									0.766	0.044225	0.0766	3	0.609	0.0351606	0.0609	3
148	Paul Kusuma 1,2*† and Bruce Bugbee 2	2023	On the contrasting morphological response to far-red at high and low photon fluxes	Lettuce sativa 'Rex'	Asteraceae	16	>100	1-2	R:G:B = 4:4:2+FR(2%)Total500	CK+FR(33%)	165	200	1.21212	16									0.67	0.0386825	0.067	3	0.609	0.0351606	0.0609	3
149	Paul Kusuma 1,2*† and Bruce Bugbee 2	2023	On the contrasting morphological response to far-red at high and low photon fluxes	Lettuce sativa 'Rex'	Asteraceae	16	0-50	4-6	R:G:B = 4:4:2+FR(2%)Total200	CK+FR(9%)	18	80	4.44444	16									0.269	0.0155307	0.0269	3	0.294	0.0169741	0.0294	3
150	Paul Kusuma 1,2*† and Bruce Bugbee 2	2023	On the contrasting morphological response to far-red at high and low photon fluxes	Lettuce sativa 'Rex'	Asteraceae	16	0-50	2-4	R:G:B = 4:4:2+FR(2%)Total200	CK+FR(17%)	34	80	2.35294	16									0.269	0.0155307	0.0269	3	0.294	0.0169741	0.0294	3
151	Paul Kusuma 1,2*† and Bruce Bugbee 2	2023	On the contrasting morphological response to far-red at high and low photon fluxes	Lettuce sativa 'Rex'	Asteraceae	16	50-100	1-2	R:G:B = 4:4:2+FR(2%)Total200	CK+FR(33%)	66	80	1.21212	16									0.192	0.0110851	0.0192	3	0.294	0.0169741	0.0294	3
152	Paul Kusuma 1,2*† and Bruce Bugbee 2	2023	On the contrasting morphological response to far-red at high and low photon fluxes	Cucumber'Straight Eight'	Cucurbitaceae	16	0-50	4-6	R:G:B = 4:4:2+FR(2%)Total500	CK+FR(9%)	45	200	4.44444	16									0.641	0.0286664	0.0641	5	0.576	0.0257595	0.0576	5
153	Paul Kusuma 1,2*† and Bruce Bugbee 2	2023	On the contrasting morphological response to far-red at high and low photon fluxes	Cucumber'Straight Eight'	Cucurbitaceae	16	50-100	2-4	R:G:B = 4:4:2+FR(2%)Total500	CK+FR(17%)	85	200	2.35294	16									0.788	0.0352404	0.0788	5	0.576	0.0257595	0.0576	5
154	Paul Kusuma 1,2*† and Bruce Bugbee 2	2023	On the contrasting morphological response to far-red at high and low photon fluxes	Cucumber'Straight Eight'	Cucurbitaceae	16	>100	1-2	R:G:B = 4:4:2+FR(2%)Total500	CK+FR(33%)	165	200	1.21212	16									0.8117	0.0363003	0.08117	5	0.576	0.0257595	0.0576	5
155	Paul Kusuma 1,2*† and Bruce Bugbee 2	2023	On the contrasting morphological response to far-red at high and low photon fluxes	Cucumber'Straight Eight'	Cucurbitaceae	16	0-50	4-6	R:G:B = 4:4:2+FR(2%)Total200	CK+FR(9%)	18	80	4.44444	16									0.423	0.0189171	0.0423	5	0.394	0.0176202	0.0394	5
156	Paul Kusuma 1,2*† and Bruce Bugbee 2	2023	On the contrasting morphological response to far-red at high and low photon fluxes	Cucumber'Straight Eight'	Cucurbitaceae	16	0-50	2-4	R:G:B = 4:4:2+FR(2%)Total200	CK+FR(17%)	34	80	2.35294	16									0.558	0.0249545	0.0558	5	0.394	0.0176202	0.0394	5
157	Paul Kusuma 1,2*† and Bruce Bugbee 2	2023	On the contrasting morphological response to far-red at high and low photon fluxes	Cucumber'Straight Eight'	Cucurbitaceae	16	50-100	1-2	R:G:B = 4:4:2+FR(2%)Total200	CK+FR(33%)	66	80	1.21212	16									0.494	0.0220924	0.0494	5	0.394	0.0176202	0.0394	5
158	ZHANG Ya-ting, ZHANG Yu-qi, YANG Qi-chang, LI Tao	2019	Overhead supplemental far-red light stimulates tomato growth under intra-canopy lighting with LEDs	tomato	Solanaceae	12	0-50	2-4	R:B = 4:1 Total：144	CK+FR43 12h (06:00–18:00)	43	115	2.67442	12	971	43.4244	97.1	5	837	37.4318	83.7	5	391	16.368	36.6	5	299	4.78519	10.7	5
159	ZHANG Ya-ting, ZHANG Yu-qi, YANG Qi-chang, LI Tao	2019	Overhead supplemental far-red light stimulates tomato growth under intra-canopy lighting with LEDs	tomato	Solanaceae	EOD	0-50	2-4	R:B = 4:1 Total：144	CK+EOD-FR43 1.5h (18:00–19:30)	43	115	2.67442	1.5	961	42.9772	96.1	5	837	37.4318	83.7	5	392	7.37902	16.5	5	299	4.78519	10.7	5
160	ZHANG Ya-ting, ZHANG Yu-qi, YANG Qi-chang, LI Tao	2019	Overhead supplemental far-red light stimulates tomato growth under intra-canopy lighting with LEDs	tomato	Solanaceae	EOD	0-50	2-4	R:B = 4:1 Total：144	CK+EOD-FR43 0.5h (18:00–18:30)	43	115	2.67442	1.5	916	40.9648	91.6	5	837	37.4318	83.7	5	326	6.35043	14.2	5	299	4.78519	10.7	5
161	Reeve Legendre and Marc W. van Iersel *	2021	Supplemental Far-Red Light Stimulates Lettuce Growth: Disentangling Morphological and Physiological Effects	Lettuce	Asteraceae	>16	0-50	2-4	W(R:G:B=2:4:4)207 FR=5	CK+FR(10)	10	40	4	18									3.419	0.108118	0.3419	10	3.082	0.0974614	0.3082	10
162	Reeve Legendre and Marc W. van Iersel *	2021	Supplemental Far-Red Light Stimulates Lettuce Growth: Disentangling Morphological and Physiological Effects	Lettuce	Asteraceae	>16	0-50	2-4	W(R:G:B=2:4:4)207 FR=5	CK+FR(15)	15	40	2.66667	18									3.834	0.121242	0.3834	10	3.082	0.0974614	0.3082	10
163	Reeve Legendre and Marc W. van Iersel *	2021	Supplemental Far-Red Light Stimulates Lettuce Growth: Disentangling Morphological and Physiological Effects	Lettuce	Asteraceae	>16	0-50	1-2	W(R:G:B=2:4:4)207 FR=5	CK+FR(20)	20	40	2	18									4.222	0.133511	0.4222	10	3.082	0.0974614	0.3082	10
164	Reeve Legendre and Marc W. van Iersel *	2021	Supplemental Far-Red Light Stimulates Lettuce Growth: Disentangling Morphological and Physiological Effects	Lettuce	Asteraceae	>16	0-50	1-2	W(R:G:B=2:4:4)207 FR=5	CK+FR(25)	25	40	1.6	18									46.114	1.45825	4.6114	10	3.082	0.0974614	0.3082	10
165	Reeve Legendre and Marc W. van Iersel *	2021	Supplemental Far-Red Light Stimulates Lettuce Growth: Disentangling Morphological and Physiological Effects	Lettuce	Asteraceae	>16	0-50	1-2	W(R:G:B=2:4:4)207 FR=5	CK+FR(30)	30	40	1.33333	18									4.948	0.156469	0.4948	10	3.082	0.0974614	0.3082	10
166	Hayoung Choi, Seungki Back, Geon Woo Kim, Kyeongseok Lee, Jelli Venkatesh, Hyo Beom Lee, Jin-Kyung Kwon and Byoung-Cheorl Kang*	2023	Development of a speed breeding protocol with flowering gene investigation in pepper (Capsicum annuum)	pepper	Solanaceae	>16	0-50	1-2	W45	W45+LFR	18.8	22.2	1.2	20																	9.2	0.9	2.84605	10	9.3	0.6	1.89737	10
167	Hayoung Choi, Seungki Back, Geon Woo Kim, Kyeongseok Lee, Jelli Venkatesh, Hyo Beom Lee, Jin-Kyung Kwon and Byoung-Cheorl Kang*	2023	Development of a speed breeding protocol with flowering gene investigation in pepper (Capsicum annuum)	pepper	Solanaceae	>16	0-50	0-1	W45	W45+MFR	38.7	23	0.6	20																	10.6	0.9	2.84605	10	9.3	0.6	1.89737	10
168	Hayoung Choi, Seungki Back, Geon Woo Kim, Kyeongseok Lee, Jelli Venkatesh, Hyo Beom Lee, Jin-Kyung Kwon and Byoung-Cheorl Kang*	2023	Development of a speed breeding protocol with flowering gene investigation in pepper (Capsicum annuum)	pepper	Solanaceae	>16	50-100	0-1	W45	W45+HFR	78.2	23.3	0.3	20																	16.4	1	3.16228	10	9.3	0.6	1.89737	10
169	Hayoung Choi, Seungki Back, Geon Woo Kim, Kyeongseok Lee, Jelli Venkatesh, Hyo Beom Lee, Jin-Kyung Kwon and Byoung-Cheorl Kang*	2023	Development of a speed breeding protocol with flowering gene investigation in pepper (Capsicum annuum)	pepper	Solanaceae	12	50-100	0-1	Ctl	Ctl+FR	56.5	17	0.3	12																	21.3	0.5	1.58114	10	8.6	0.5	1.58114	10
170	Hayoung Choi, Seungki Back, Geon Woo Kim, Kyeongseok Lee, Jelli Venkatesh, Hyo Beom Lee, Jin-Kyung Kwon and Byoung-Cheorl Kang*	2023	Development of a speed breeding protocol with flowering gene investigation in pepper (Capsicum annuum)	pepper	Solanaceae	>16	50-100	0-1	Epp	Epp+FR	56.5	17	0.3	20																	21.7	1.1	3.47851	10	9.5	0.5	1.58114	10
171	Pavlos Kalaitzoglou1, Wim van Ieperen1, Jeremy Harbinson1, Maarten van der Meer1, Stavros Martinakos1, Kees Weerheim1, Celine C. S. Nicole2 and Leo F. M. Marcelis1*	2019	Effects of Continuous or End-of-Day Far-Red Light on Tomato Plant Growth, Morphology, Light Absorption, and Fruit Production	tomato	Solanaceae	16	>100	0-1	PSS0.88(R:B=19:1)150	PSS0.70 FR(154)	154	142.5	0.925325	16									15.955	0.921162	1.5955	3	11.788	0.68058	1.1788	3	120.968	6.98409	12.0968	3	63.7097	3.67828	6.37097	3
172	Pavlos Kalaitzoglou1, Wim van Ieperen1, Jeremy Harbinson1, Maarten van der Meer1, Stavros Martinakos1, Kees Weerheim1, Celine C. S. Nicole2 and Leo F. M. Marcelis1*	2019	Effects of Continuous or End-of-Day Far-Red Light on Tomato Plant Growth, Morphology, Light Absorption, and Fruit Production	tomato	Solanaceae	16	>100	1-2	PSS0.88(R:B=19:1)150	PSS0.73 FR(119)	119	142.5	1.19748	16									15.345	0.885944	1.5345	3	11.788	0.68058	1.1788	3	117.742	6.79784	11.7742	3	63.7097	3.67828	6.37097	3
173	Pavlos Kalaitzoglou1, Wim van Ieperen1, Jeremy Harbinson1, Maarten van der Meer1, Stavros Martinakos1, Kees Weerheim1, Celine C. S. Nicole2 and Leo F. M. Marcelis1*	2019	Effects of Continuous or End-of-Day Far-Red Light on Tomato Plant Growth, Morphology, Light Absorption, and Fruit Production	tomato	Solanaceae	16	50-100	2-4	PSS0.88(R:B=19:1)150	PSS0.80 FR(54)	54	142.5	2.63889	16									15.244	0.880113	1.5244	3	11.788	0.68058	1.1788	3	103.226	5.95976	10.3226	3	63.7097	3.67828	6.37097	3
174	Pavlos Kalaitzoglou1, Wim van Ieperen1, Jeremy Harbinson1, Maarten van der Meer1, Stavros Martinakos1, Kees Weerheim1, Celine C. S. Nicole2 and Leo F. M. Marcelis1*	2019	Effects of Continuous or End-of-Day Far-Red Light on Tomato Plant Growth, Morphology, Light Absorption, and Fruit Production	tomato	Solanaceae	EOD	0-50	>6	PSS0.88(R:B=19:1)150	EOD FR(17)15min	17	142.5	8.38235	1									11.89	0.686469	1.189	3	11.788	0.68058	1.1788	3	91.9355	5.3079	9.19355	3	63.7097	3.67828	6.37097	3
175	Xiaojuan Liu, Rui Shi, Meifang Gao , Rui He, Yamin Li and Houcheng Liu *	2022	Effects of LED Light Quality on the Growth of Pepper (Capsicum spp.) Seedlings and the Development after Transplanting	Pepper	Solanaceae	12	0-50	4-6	3W2R 200	CK+FR(20)	20	108	4.97	12	7.92	0.19	0.849706	20	7.13	0.21	0.939149	20	0.78	0.01	0.0447214	20	0.75	0.02	0.0894427	20									3.464	0.06969	0.311663	20	3.267	0.06969	0.311663	20	3.26	0.08141	0.364077
176	Xiaojuan Liu, Rui Shi, Meifang Gao , Rui He, Yamin Li and Houcheng Liu *	2022	Effects of LED Light Quality on the Growth of Pepper (Capsicum spp.) Seedlings and the Development after Transplanting	Pepper	Solanaceae	12	0-50	2-4	3W2R 200	CK+FR(30)	30	108	3.22	12	8.42	0.28	1.2522	20	7.13	0.21	0.939149	20	0.8	0.02	0.0894427	20	0.75	0.02	0.0894427	20									3.375	0.06272	0.280492	20	3.267	0.06969	0.311663	20	3.62	0.0814	0.364032
177	Ji Up Park 1,†, Seong Kwang An 2,† and Jongyun Kim 1,*	2023	Far-Red Light Affects Stomatal Opening and Evapotranspiration of Sweet Basil	Sweet Basil	Lamiaceae	16	0-50	2-4	R:G:B=(120 40 40)	CK+FR(30)	30	120	4	16									2.24	0.112	0.224	4	2.182	0.1091	0.2182	4	23.08	1.154	2.308	4	20.621	1.03105	2.0621	4
178	Ji Up Park 1,†, Seong Kwang An 2,† and Jongyun Kim 1,*	2023	Far-Red Light Affects Stomatal Opening and Evapotranspiration of Sweet Basil	Sweet Basil	Lamiaceae	16	50-100	1-2	R:G:B=(120 40 40)	CK+FR(100)	100	120	1.2	16									2.471	0.12355	0.2471	4	2.182	0.1091	0.2182	4	24.474	1.2237	2.4474	4	20.621	1.03105	2.0621	4
179	Ji Up Park 1,†, Seong Kwang An 2,† and Jongyun Kim 1,*	2023	Far-Red Light Affects Stomatal Opening and Evapotranspiration of Sweet Basil	Sweet Basil	Lamiaceae	16	>100	0-1	R:G:B=(120 40 40)	CK+FR(130)	130	120	0.9	16									2.4038	0.12019	0.24038	4	2.182	0.1091	0.2182	4	25.047	1.25235	2.5047	4	20.621	1.03105	2.0621	4
180	Elisa Driesen 1 , Wouter Saeys 1 , Maurice De Proft 1, Arthur Lauwers 2 and Wim Van den Ende 3,	2023	Far-Red Light Mediated Carbohydrate Concentration Changes in Leaves of Sweet Basil, a Stachyose Translocating Plant	Sweet Basil	Lamiaceae	16	0-50	1-2	BW 125	BW + FR14	14	28	2	16	22.6	0.714675	2.26	10	13.9	0.439557	1.39	10	1.6	0.0505964	0.16	10	1	0.0316228	0.1	10	11.6	0.366824	1.16	10	7.8	0.246658	0.78	10
181	Elisa Driesen 1 , Wouter Saeys 1 , Maurice De Proft 1, Arthur Lauwers 2 and Wim Van den Ende 3,	2023	Far-Red Light Mediated Carbohydrate Concentration Changes in Leaves of Sweet Basil, a Stachyose Translocating Plant	Sweet Basil	Lamiaceae	EOD	0-50	1-2	BW 125	BW + EOD-FR 14	14	28	2	1	17.4	0.550236	1.74	10	13.9	0.439557	1.39	10	1.2	0.0379473	0.12	10	1	0.0316228	0.1	10	13.1	0.414258	1.31	10	7.8	0.246658	0.78	10
182	Dongpil Kim,a Inseok Raa and Jung Eek Son	2022	Fruit quality and volatile compounds of greenhouse sweet peppers as affected by the LED spectrum of supplementary interlighting	sweet peppers	Solanaceae	12	50-100	1-2	RB=8:2 100	RBFR(60)	60	80	1.33333	12
183	M.A. Mickensa, M. Torralbaa, S.A. Robinsona, L.E. Spencerb, M.W. Romeyna, G.D. Massaa, R.M. Wheelera,⁎	2019	Growth of red pak choi under red and blue, supplemented white, and artificial sunlight provided by LEDs	red pak choi	Brassicaceae	16	0-50	1-2	W 180	WFR(34)	34	59	1.7	16	12.1	0.698594	1.21	3	11.4	0.658179	1.14	3	0.78	0.0450333	0.078	3	0.8	0.046188	0.08	3	12.36	0.713605	1.236	3	10.36	0.598135	1.036	3
184	Duyen T.P. Nguyen, Mizuki Kitayama, Na Lu & Michiko Takagaki	2019	Improving secondary metabolite accumulation, mineral content, and growth of coriander (Coriandrum sativum L.) by regulating light quality in a plant factory	coriander	Other	16	0-50	>6	RB 87:13 (200)	RBFR 81.5:12.5:6	12	174	14.5	16	8.6	0.9	3.11769	12	8	0.8	2.77128	12	0.73	0.09	0.311769	12	0.69	0.09	0.311769	12	229.7	12.7	43.9941	12	226.5	11.3	39.1443	12
185	Myung-Jin Lee1,2, Ki-Ho Son1,2, and Myung-Min Oh	2016	Increase in Biomass and Bioactive Compounds in Lettuce under Various Ratios of Red to Far-red LED Light Supplemented with Blue LED Light	Lettuce	Asteraceae	12	>100	0-1	R+B 8:2 (185)	R/FR(0.7)	211	148	0.7	12	7.62	0.381	0.762	4	5.01	0.2505	0.501	4	0.29	0.0145	0.029	4	0.24	0.012	0.024	4
186	Myung-Jin Lee1,2, Ki-Ho Son1,2, and Myung-Min Oh	2016	Increase in Biomass and Bioactive Compounds in Lettuce under Various Ratios of Red to Far-red LED Light Supplemented with Blue LED Light	Lettuce	Asteraceae	12	>100	1-2	R+B 8:2 (185)	R/FR(1.2)	123	148	1.2	12	6.1	0.305	0.61	4	5.01	0.2505	0.501	4	0.23	0.0115	0.023	4	0.24	0.012	0.024	4
187	Myung-Jin Lee1,2, Ki-Ho Son1,2, and Myung-Min Oh	2016	Increase in Biomass and Bioactive Compounds in Lettuce under Various Ratios of Red to Far-red LED Light Supplemented with Blue LED Light	Lettuce	Asteraceae	12	0-50	4-6	R+B 8:2 (185)	R/FR(4.1 )	36	148	4.1	12	6.8	0.34	0.68	4	5.01	0.2505	0.501	4	0.26	0.013	0.026	4	0.24	0.012	0.024	4
188	Myung-Jin Lee1,2, Ki-Ho Son1,2, and Myung-Min Oh	2016	Increase in Biomass and Bioactive Compounds in Lettuce under Various Ratios of Red to Far-red LED Light Supplemented with Blue LED Light	Lettuce	Asteraceae	12	0-50	>6	R+B 8:2 (185)	R/FR(8.6 )	17.2	148	8.6	12	5.5	0.275	0.55	4	5.01	0.2505	0.501	4	0.24	0.012	0.024	4	0.24	0.012	0.024	4
189	Myung-Jin Lee1,2, Ki-Ho Son1,2, and Myung-Min Oh	2016	Increase in Biomass and Bioactive Compounds in Lettuce under Various Ratios of Red to Far-red LED Light Supplemented with Blue LED Light	Lettuce	Asteraceae	12	>100	0-1	R+B 8:2 (185)	R/FR(0.7)	211	148	0.7	12	40.07	2.0035	4.007	4	28.02	1.401	2.802	4	1.62	0.081	0.162	4	1.25	0.0625	0.125	4
190	Myung-Jin Lee1,2, Ki-Ho Son1,2, and Myung-Min Oh	2016	Increase in Biomass and Bioactive Compounds in Lettuce under Various Ratios of Red to Far-red LED Light Supplemented with Blue LED Light	Lettuce	Asteraceae	12	>100	1-2	R+B 8:2 (185)	R/FR(1.2)	123	148	1.2	12	41.98	2.099	4.198	4	28.02	1.401	2.802	4	1.73	0.0865	0.173	4	1.25	0.0625	0.125	4
191	Myung-Jin Lee1,2, Ki-Ho Son1,2, and Myung-Min Oh	2016	Increase in Biomass and Bioactive Compounds in Lettuce under Various Ratios of Red to Far-red LED Light Supplemented with Blue LED Light	Lettuce	Asteraceae	12	0-50	4-6	R+B 8:2 (185)	R/FR(4.1 )	36	148	4.1	12	38.99	1.9495	3.899	4	28.02	1.401	2.802	4	1.59	0.0795	0.159	4	1.25	0.0625	0.125	4
192	Myung-Jin Lee1,2, Ki-Ho Son1,2, and Myung-Min Oh	2016	Increase in Biomass and Bioactive Compounds in Lettuce under Various Ratios of Red to Far-red LED Light Supplemented with Blue LED Light	Lettuce	Asteraceae	12	0-50	>6	R+B 8:2 (185)	R/FR(8.6 )	17.2	148	8.6	12	35.96	1.798	3.596	4	28.02	1.401	2.802	4	1.48	0.074	0.148	4	1.25	0.0625	0.125	4
193	Onofrio Davide Palmitessa 1,* , Beniamino Leoni 1, Francesco Fabiano Montesano 2 , Francesco Serio 2 , Angelo Signore 1 and Pietro Santamaria 1	2020	Supplementary Far-Red Light Did Not Affect Tomato Plant Growth or Yield under Mediterranean Greenhouse Conditions	Tomato	Solanaceae	16	0-50	2-4	R+B=4:1 170	R+B+FR=4:1:1	34	136	4	16	937.3	143	452.206	10	992.2	124.3	393.071	10	16.9	0.9	2.84605	10	15.7	0.7	2.21359	10
194	Zhengnan Yan 1,†, Chunling Wang 2,3,†, Zhixin Li 1,†, Xin Li 1, Fei Cheng 1, Duo Lin 1 and Yanjie Yang 1,*	2023	Supplementary White, UV-A, and Far-Red Radiation Differentially Regulates Growth and Nutritional Qualities of Greenhouse Lettuce	Lettuce	Asteraceae	12	50-100		W151	W+FR50	50			12	47.33	0.9	3.48569	15	34.53	0.38	1.47173	15	4.5	0.33	1.27808	15	2.61	0.1	0.387298	15
195	Shuhao Li1 · Shengxiang Ran1 · Song Yuan1 · Kaizhen Chang1 · Mingxuan Han1 · Fenglin Zhong1	2024	Gibberellin‑mediated far‑red light‑induced leaf expansion in cucumber seedlings	cucumber	Cucurbitaceae	12	50-100	1-2	WL	WL + FR1	64.54	93.25	1.45	12	20.879	1.0563	1.82957	3	10.326	2.027	3.51087	3	1.513	0.07856	0.13607	3	0.925	0.141448	0.244995	3	10.947	0.6635	1.14922	3	4	0.14	0.242487	3
196	Shuhao Li1 · Shengxiang Ran1 · Song Yuan1 · Kaizhen Chang1 · Mingxuan Han1 · Fenglin Zhong1	2024	Gibberellin‑mediated far‑red light‑induced leaf expansion in cucumber seedlings	cucumber	Cucurbitaceae	12	>100	0-1	WL	WL + FR2	149.71	89.54	0.6	12	19.413	1.0571	1.83095	3	10.326	2.027	3.51087	3	1.398	0.08249	0.142877	3	0.925	0.141448	0.244995	3	13.56	0.5769	0.99922	3	4	0.14	0.242487	3
197	Rui He, Yamin Li, Shuying Ou, Meifang Gao, Yiting Zhang, Shiwei Song and Houcheng Liu*	2021	Regulation of Growth and Main Health-Promoting Compounds of Chinese Kale Baby-Leaf by UV-A and FR Light	Chinese Kale	Brassicaceae	12	50-100	0-1	RW250(R:B=2:3)	CK+FR(20)	100	20	0.2	12	2.7329	0.10969	0.379977	12	2.5271	0.11273	0.390508	12	0.2757	0.01251	0.0433359	12	0.2457	0.00997	0.0345371	12									0.45	0.01447	0.0501256	12	0.4557	0.00202	0.00699749	12
198	Rui He, Yamin Li, Shuying Ou, Meifang Gao, Yiting Zhang, Shiwei Song and Houcheng Liu*	2021	Regulation of Growth and Main Health-Promoting Compounds of Chinese Kale Baby-Leaf by UV-A and FR Light	Chinese Kale	Brassicaceae	12	50-100	0-1	RW250(R:B=2:3)	CK+FR(20)	100	20	0.2	12	5.7186	0.26899	0.931809	12	4.2829	0.13143	0.455287	12	0.49	0.02035	0.0704945	12	0.4129	0.01286	0.0445483	12									0.5814	0.01857	0.0643284	12	0.5714	0.01908	0.0660951	12
199	Rui He, Yamin Li, Shuying Ou, Meifang Gao, Yiting Zhang, Shiwei Song and Houcheng Liu*	2021	Regulation of Growth and Main Health-Promoting Compounds of Chinese Kale Baby-Leaf by UV-A and FR Light	Chinese Kale	Brassicaceae	12	50-100	0-1	RW250(R:B=2:3)	CK+FR(20)	100	20	0.2	12	9.4843	0.3609	1.25019	12	7.4271	0.27921	0.967212	12	0.8714	0.02857	0.0989694	12	0.7314	0.02262	0.078358	12									0.8171	0.02607	0.0903091	12	0.6443	0.0281	0.0973413	12
200	Rui He, Yamin Li, Shuying Ou, Meifang Gao, Yiting Zhang, Shiwei Song and Houcheng Liu*	2021	Regulation of Growth and Main Health-Promoting Compounds of Chinese Kale Baby-Leaf by UV-A and FR Light	Chinese Kale	Brassicaceae	12	50-100	0-1	RW250(R:B=2:3)	CK+FR(20)	100	20	0.2	12	15.775	0.29668	1.02773	12	9.885	0.36813	1.27524	12	1.59	0.06393	0.22146	12	0.975	0.03603	0.124812	12									0.9233	0.01706	0.0590976	12	0.73	0.01862	0.0645016	12
201	Rui He, Yamin Li, Shuying Ou, Meifang Gao, Yiting Zhang, Shiwei Song and Houcheng Liu*	2021	Regulation of Growth and Main Health-Promoting Compounds of Chinese Kale Baby-Leaf by UV-A and FR Light	Chinese Kale	Brassicaceae	12	50-100	0-1	RW250+uv(R:B=2:3)	CK+FR(20)	100	20	0.2	12	3.4514	0.12674	0.43904	12	2.3386	0.05298	0.183528	12	0.34	0.01309	0.0453451	12	0.2357	0.00782	0.0270893	12									0.4843	0.02487	0.0861522	12	0.4429	0.02456	0.0850783	12
202	Rui He, Yamin Li, Shuying Ou, Meifang Gao, Yiting Zhang, Shiwei Song and Houcheng Liu*	2021	Regulation of Growth and Main Health-Promoting Compounds of Chinese Kale Baby-Leaf by UV-A and FR Light	Chinese Kale	Brassicaceae	12	50-100	0-1	RW250+uv(R:B=2:3)	CK+FR(20)	100	20	0.2	12	5.44	0.25805	0.893911	12	3.9814	0.13282	0.460102	12	0.4943	0.02235	0.0774227	12	0.3843	0.01066	0.0369273	12									0.6314	0.02143	0.0742357	12	0.5229	0.0209	0.0723997	12
203	Rui He, Yamin Li, Shuying Ou, Meifang Gao, Yiting Zhang, Shiwei Song and Houcheng Liu*	2021	Regulation of Growth and Main Health-Promoting Compounds of Chinese Kale Baby-Leaf by UV-A and FR Light	Chinese Kale	Brassicaceae	12	50-100	0-1	RW250+uv(R:B=2:3)	CK+FR(20)	100	20	0.2	12	12.3714	0.34485	1.1946	12	7.3114	0.27258	0.944245	12	1.1943	0.03571	0.123703	12	0.75	0.02554	0.0884732	12									0.8514	0.02075	0.0718801	12	0.6543	0.01744	0.0604139	12
204	Rui He, Yamin Li, Shuying Ou, Meifang Gao, Yiting Zhang, Shiwei Song and Houcheng Liu*	2021	Regulation of Growth and Main Health-Promoting Compounds of Chinese Kale Baby-Leaf by UV-A and FR Light	Chinese Kale	Brassicaceae	12	50-100	0-1	RW250+uv(R:B=2:3)	CK+FR(20)	100	20	0.2	12	16.8617	0.32807	1.13647	12	12.2117	0.71229	2.46744	12	1.6167	0.04063	0.140746	12	1.2933	0.07614	0.263757	12									1.0033	0.0511	0.177016	12	0.7767	0.02404	0.083277	12
205	Yongran Ji , Diego Nu ̃ nez Oca ̃ na , Daegeun Choe, Dorthe H. Larsen , Leo F. M. Marcelis and Ep Heuvelink	2020	Far-red radiation stimulates dry mass partitioning to fruits by increasing fruit sink strength in tomato	tomato	Solanaceae	12	50-100	1-2	R:B=95:5(170)	CK+FR(80)	80	161	2	12									288	14.4	28.8	4	277	13.85	27.7	4
206	Dongpil Kim1 and Jung Eek Son1,2*	2022	Adding Far-Red to Red, Blue Supplemental Light-Emitting Diode Interlighting Improved Sweet Pepper Yield but Attenuated Carotenoid Content	red sweet peppers	Solanaceae	12	50-100	1-2	NL+R+B(71 RB= 8:2)	CK+FR(55)	55	56	2	12
207	Dongpil Kim1 and Jung Eek Son1,2*	2022	Adding Far-Red to Red, Blue Supplemental Light-Emitting Diode Interlighting Improved Sweet Pepper Yield but Attenuated Carotenoid Content	yellow sweet peppers	Solanaceae	12	50-100	1-2	NL+R+B(71 RB= 8:2)	CK+FR(55)	55	56	2	12
[truncated: 205 more columns]

## Sheet: Publication bias
Fresh Weight	Relative electrolyte leakage
	Funnel plot	symmetric
	Egger's regression intercrept	Intercept=-4.3073	df=122	P-value=0.1926
Dry Weight	Relative electrolyte leakage
	Funnel plot	symmetric
	Egger's regression intercrept	Intercept= 0.4010	df=166	P-value=0.6769
Plant Height	Relative electrolyte leakage
	Funnel plot	symmetric
	Egger's regression intercrept	Intercept=-15.8107	df=63	P-value=0.0539
Stem Diameter	Relative electrolyte leakage
	Funnel plot	symmetric
	Egger's regression intercrept	Intercept= 4.2004	df=44	P-value= 0.0167
Hypocotyl Length	Relative electrolyte leakage
	Funnel plot	symmetric
	Egger's regression intercrept	Intercept=19.0725	df=51	P-value=0.5260
Leaf Area	Relative electrolyte leakage
	Funnel plot	symmetric
	Egger's regression intercrept	Intercept=4.9923	df=123	P-value=0.2428
Incident Light Use Efficiency	Relative electrolyte leakage
	Funnel plot	symmetric
	Egger's regression intercrept	Intercept=0.5222	df=19	P-value=0.7779
SPAD	Relative electrolyte leakage
	Funnel plot	symmetric
	Egger's regression intercrept	Intercept=-0.1088	df=38	P-value= 0.8626
Chlorophyll	Relative electrolyte leakage
	Funnel plot	symmetric
	Egger's regression intercrept	Intercept=-0.9785	df=37	P-value=0.4229
Soluble Sugars	Relative electrolyte leakage
	Funnel plot	symmetric
	Egger's regression intercrept	Intercept= 18.7442	df=24	P-value=0.0388
Soluble Protein	Relative electrolyte leakage
	Funnel plot	symmetric
	Egger's regression intercrept	Intercept= 0.0454	df=29	P-value=0.9828
Fruit fresh weight	Relative electrolyte leakage
	Funnel plot	symmetric
	Egger's regression intercrept	Intercept= -1.4672	df=6	P-value=0.1174
